# Supplementary material for: Fecal microbial and metabolic characteristics of swine from birth to market
Source: Front Microbiol. 2023 Sep 18;14:1191392. doi: 10.3389/fmicb.2023.1191392 (PMC10543884; doi:10.3389/fmicb.2023.1191392)
Supplement: Supplementary file 2 [file Table_1.CSV]

Metabolite	g__Clostridium_sensu_stricto_1	g__Terrisporobacter	g__Lactobacillus	g__Escherichia-Shigella	g__Lachnoclostridium	g__Prevotella	g__Parabacteroides	g__Eubacterium_fissicatena_group	g__Rikenellaceae_RC9_gut_group	g__Fusobacterium	g__Streptococcus	g__Butyricimonas	g__norank_f__Muribaculaceae	g__Enterococcus	g__norank_f__norank_o__Clostridia_UCG_014	g__Blautia	g__Subdoligranulum	g__Prevotellaceae_NK3B31_group	g__Ruminococcus_gauvreauii_group	g__Lachnospiraceae_XPB1014_group	g__Bacteroides
DG(18:0/18:2(9Z,12Z)/0:0)	-0.4372	-0.4532	0.1702	0.3467	0.3233	0.0285	0.2714	0.2817	0.0713	0.224	0.3012	0.3534	-0.0122	0.2134	-0.4439	-0.0418	-0.064	-0.0598	-0.3587	-0.2835	0.3862
L-Proline	-0.4793	-0.4719	0.1508	0.1936	0.282	0.0408	0.2003	0.2383	-0.0158	0.069	0.1962	0.2141	-0.0388	0.1036	-0.4523	-0.2273	-0.2178	-0.344	-0.0642	-0.1678	0.1965
4-(2-Aminophenyl)-2,4-dioxobutanoic acid	0.6308	0.6281	-0.1823	-0.379	-0.4942	-0.026	-0.2639	-0.4624	0.0091	-0.2508	-0.2228	-0.4138	0.2014	-0.2841	0.4723	0.282	0.2776	0.356	0.1528	0.3859	-0.4866
2-Formaminobenzoylacetate	0.6637	0.6653	-0.2661	-0.4404	-0.5787	0.0257	-0.3339	-0.4724	0.0473	-0.3645	-0.2941	-0.4769	0.2337	-0.3221	0.575	0.2626	0.2497	0.418	0.3189	0.4093	-0.5787
Indole	0.2851	0.3219	-0.178	-0.2648	-0.1814	-0.0331	-0.2087	-0.1955	-0.0919	-0.1482	-0.206	-0.2454	-0.024	-0.1927	0.2902	-0.0641	-0.0514	-0.0673	0.3677	0.1549	-0.2359
5-Hydroxyindoleacetic acid	0.6006	0.6207	-0.2185	-0.3896	-0.469	0.1144	-0.316	-0.4164	-0.0035	-0.1783	-0.2316	-0.4641	0.2065	-0.3227	0.5173	0.2253	0.1906	0.3824	0.3349	0.4071	-0.4799
1-Indolizidinone	-0.4179	-0.4486	0.0022	0.3	0.2491	-0.1728	0.2405	0.0686	-0.1099	0.1298	0.0819	0.0722	-0.1082	0.1638	-0.2445	-0.3012	-0.1717	-0.2702	0.1034	-0.1907	0.2931
DG(15:0/20:3(8Z,11Z,14Z)/0:0)	0.4874	0.4621	-0.1575	-0.3631	-0.3597	0.1996	-0.1346	-0.3676	0.1311	-0.3188	-0.2772	-0.3013	0.3994	-0.2728	0.3978	0.3731	0.0963	0.3799	0.2808	0.2956	-0.4633
Sucrose	0.6354	0.5945	-0.2384	-0.426	-0.4554	0.0283	-0.2504	-0.4571	-0.0376	-0.1872	-0.3357	-0.4879	0.1544	-0.3581	0.5501	0.2906	0.163	0.3217	0.3483	0.3477	-0.4615
2,6-diaminohexanoic acid	-0.6647	-0.6509	0.164	0.3354	0.3338	0.0605	0.3585	0.2883	0.0016	0.1492	0.2438	0.2913	0.0037	0.1784	-0.5757	-0.1801	-0.2094	-0.2848	-0.0998	-0.2711	0.308
4-(2-Amino-3-hydroxyphenyl)-2,4-dioxobutanoic acid	0.4026	0.4541	-0.1634	-0.3267	-0.5439	-0.1082	-0.2381	-0.4595	0.0033	-0.4252	-0.2631	-0.4705	0.1609	-0.3027	0.3129	0.2231	0.1945	0.2115	0.2251	0.2491	-0.5819
ETHOXYQUIN	0.7287	0.7135	-0.2616	-0.5288	-0.54	0.0018	-0.3439	-0.4199	0.0691	-0.4094	-0.3463	-0.4666	0.1385	-0.3088	0.6118	0.3456	0.3112	0.426	0.3249	0.3878	-0.5896
2,3-Pyridinedicarboxylic acid	0.4748	0.5039	-0.2176	-0.2765	-0.4543	0.0397	-0.1017	-0.2987	0.1109	-0.1156	-0.1997	-0.3552	0.2028	-0.3501	0.3824	0.276	0.283	0.3167	0.1932	0.2343	-0.4111
L-2-Aminoadipic acid	-0.3408	-0.3411	0.2109	0.3418	0.2593	0.012	0.3143	0.2031	0.0067	0.2348	0.2938	0.3604	-0.035	0.2776	-0.3361	0.0523	0.0188	-0.0701	-0.3961	-0.2444	0.32
Serotonin	0.5245	0.5095	-0.1637	-0.3646	-0.3587	-0.0073	-0.3294	-0.382	0.0021	-0.2333	-0.3792	-0.4518	0.1448	-0.2536	0.457	0.0417	0.0632	0.1987	0.3575	0.2918	-0.4398
5-(2'-Carboxyethyl)-4,6-Dihydroxypicolinate	0.6021	0.6181	-0.3424	-0.424	-0.5924	-0.0106	-0.2566	-0.4825	0.0304	-0.3688	-0.3158	-0.5425	0.2562	-0.3732	0.5482	0.2766	0.2798	0.3368	0.4497	0.3578	-0.5999
3-Methylindole	0.4436	0.4522	-0.1786	-0.2598	-0.4552	-0.0189	-0.3145	-0.3843	-0.1134	-0.197	-0.2945	-0.4697	0.0992	-0.2623	0.385	0.0794	0.0692	0.1294	0.3765	0.2488	-0.423
L-Arginine	0.3743	0.4027	-0.3201	-0.3411	-0.4271	-0.0437	-0.2121	-0.3743	-0.0726	-0.2687	-0.3803	-0.4598	0.0035	-0.2673	0.3433	0.127	0.1088	0.1228	0.407	0.2429	-0.4645
3-Indoleacetic Acid	0.2965	0.3171	0.0109	-0.1438	-0.0738	0.0142	-0.1766	-0.139	-0.0366	0.0221	-0.1014	-0.1865	0.0614	-0.163	0.1832	0.0931	-0.1229	0.044	0.2284	0.1047	-0.1155
D-Maltose	-0.3786	-0.4376	0.0635	0.1043	0.0658	-0.0315	0.1688	-0.0485	0.0374	0.065	-0.006	-0.024	0.1131	0.0719	-0.411	0.0284	-0.1522	-0.012	-0.161	-0.13	0.0484
5-Hydroxy-L-tryptophan	-0.3629	-0.3826	0.2892	0.1169	0.3471	0.0386	0.0764	0.3717	-0.0244	0.0814	0.1082	0.193	-0.1093	0.1883	-0.3305	-0.1	-0.1996	-0.2159	-0.094	-0.1359	0.2458
