# Supplementary material for: Fecal microbial and metabolic characteristics of swine from birth to market
Source: Front Microbiol. 2023 Sep 18;14:1191392. doi: 10.3389/fmicb.2023.1191392 (PMC10543884; doi:10.3389/fmicb.2023.1191392)
Supplement: Supplementary file 3 [file Table_2.CSV]

Species name	group	Mean	LDA_value	Pvalue
p__Firmicutes.c__Clostridia.o__Oscillospirales	Con_d25	5.30223790163	4.98810770919	4.61440163948E-43
p__Firmicutes.c__Clostridia.o__Oscillospirales.f__Oscillospiraceae.g__UCG-002.s__uncultured_bacterium_g__UCG-002	Con_d25	4.64218083243	4.34190289972	5.73746650482E-30
p__Actinobacteriota.c__Coriobacteriia.o__Coriobacteriales	Con_d45	4.43120193855	4.10902982444	2.19350667625E-34
p__Bacteroidota.c__Bacteroidia.o__Bacteroidales.f__Prevotellaceae.g__Prevotellaceae_NK3B31_group.s__uncultured_bacterium_g__Prevotellaceae_NK3B31_group	Con_d45	4.44304872485	4.13412910798	1.82773327999E-46
p__Firmicutes.c__Clostridia.o__Oscillospirales.f__Oscillospiraceae.g__UCG-005	Con_d180	4.34021926145	4.00523248542	3.59862233526E-33
p__Firmicutes.c__Clostridia.o__Oscillospirales.f__Oscillospiraceae.g__UCG-002	Con_d25	4.73418299426	4.43644455828	3.97568102281E-34
p__Firmicutes.c__Clostridia.o__Lachnospirales.f__Lachnospiraceae.g__Eubacterium_fissicatena_group	Con_d10	4.3210937276	4.00739837913	2.06231992802E-45
p__Proteobacteria.c__Gammaproteobacteria.o__Enterobacterales.f__Enterobacteriaceae	Con_d1	5.68875820479	5.39139073618	1.87837464587E-54
p__Proteobacteria	Con_d1	5.73264244119	5.43278346236	4.77386449251E-57
p__Firmicutes.c__Clostridia.o__Clostridia_UCG-014.f__norank_o__Clostridia_UCG-014.g__norank_f__norank_o__Clostridia_UCG-014.s__unclassified_g__norank_f__norank_o__Clostridia_UCG-014	Con_d45	4.58285527925	4.27962982756	1.80764433818E-61
p__Firmicutes.c__Negativicutes.o__Acidaminococcales.f__Acidaminococcaceae.g__Phascolarctobacterium	Con_d25	4.3688076061	4.03931413536	2.728258748E-38
p__Firmicutes.c__Clostridia.o__Clostridiales.f__Clostridiaceae	Con_d70	5.38044298225	5.03746212223	1.45687945306E-35
p__Firmicutes.c__Clostridia.o__Clostridia_UCG-014	Con_d45	4.68437535472	4.37561145681	3.78949422965E-61
p__Firmicutes.c__Bacilli.o__Lactobacillales.f__Lactobacillaceae.g__Lactobacillus	Con_d120	5.28652610468	4.95165354886	1.72511507844E-22
p__Firmicutes.c__Clostridia.o__Clostridiales.f__Clostridiaceae.g__Clostridium_sensu_stricto_1.s__uncultured_bacterium_g__Clostridium_sensu_stricto_1	Con_d70	5.31100484464	5.01077920128	1.01505445182E-55
p__Bacteroidota.c__Bacteroidia.o__Bacteroidales.f__Prevotellaceae.g__Prevotella.s__metagenome_g__Prevotella	Con_d45	4.67493889906	4.3618191964	7.39855711293E-45
p__Firmicutes.c__Clostridia.o__Lachnospirales.f__Lachnospiraceae	Con_d45	5.19567780285	4.85739143974	1.4400867237E-41
p__Firmicutes.c__Negativicutes.o__Acidaminococcales.f__Acidaminococcaceae	Con_d25	4.38406105779	4.05976302714	3.72088124335E-39
p__Firmicutes.c__Clostridia.o__Peptostreptococcales-Tissierellales.f__norank_o__Peptostreptococcales-Tissierellales	Con_d120	4.94863897733	4.64729924476	6.30590353599E-25
p__Firmicutes.c__Bacilli.o__Lactobacillales.f__Lactobacillaceae.g__Lactobacillus.s__Lactobacillus_johnsonii	Con_d180	4.57745929177	4.28679004223	1.80222109658E-31
p__Spirochaetota.c__Spirochaetia.o__Spirochaetales.f__Spirochaetaceae.g__Treponema.s__uncultured_bacterium_g__Treponema	Con_d25	4.48778017363	4.20029990743	5.04588963518E-35
p__Firmicutes.c__Clostridia.o__Lachnospirales.f__Lachnospiraceae.g__Lachnoclostridium.s__uncultured_organism_g__Lachnoclostridium	Con_d10	4.64941034809	4.33794804822	3.17981730277E-36
p__Firmicutes.c__Clostridia.o__Peptostreptococcales-Tissierellales.f__Peptostreptococcaceae	Con_d70	5.03090774747	4.7035046943	1.42596183094E-45
p__Firmicutes.c__Bacilli	Con_d120	5.59335709833	5.16501474722	1.70436990411E-26
p__Firmicutes.c__Clostridia	Con_d70	5.83854072889	5.40243565098	4.86919368488E-36
p__Fusobacteriota.c__Fusobacteriia.o__Fusobacteriales.f__Fusobacteriaceae	Con_d1	4.83950652693	4.57335954336	5.24809012659E-54
p__Firmicutes.c__Negativicutes.o__Acidaminococcales	Con_d25	4.38406105779	4.05976302714	3.72088124335E-39
p__Proteobacteria.c__Gammaproteobacteria.o__Enterobacterales	Con_d1	5.68903542525	5.39164179588	1.48664930191E-54
p__Bacteroidota.c__Bacteroidia	Con_d10	5.43754359318	5.05640201807	1.20596063626E-37
p__Fusobacteriota.c__Fusobacteriia.o__Fusobacteriales	Con_d1	4.83961286059	4.57345217789	5.09138405916E-54
p__Fusobacteriota.c__Fusobacteriia.o__Fusobacteriales.f__Fusobacteriaceae.g__Fusobacterium.s__unclassified_g__Fusobacterium	Con_d1	4.72966192046	4.46129530224	8.90347753964E-55
p__Bacteroidota.c__Bacteroidia.o__Bacteroidales.f__Prevotellaceae.g__Prevotellaceae_NK3B31_group	Con_d45	4.63157583045	4.30293445453	5.45593625236E-33
p__Firmicutes.c__Bacilli.o__Lactobacillales.f__Lactobacillaceae.g__Lactobacillus.s__Lactobacillus_mucosae_LM1	Con_d10	4.31973110574	4.03115352309	4.05493859009E-37
p__Firmicutes.c__Bacilli.o__Erysipelotrichales.f__Erysipelotrichaceae.g__Turicibacter.s__Turicibacter_sp__H121	Con_d180	4.391428484	4.06753570689	9.66570027842E-47
p__Spirochaetota.c__Spirochaetia	Con_d25	4.62587638875	4.31101304585	4.12613182195E-33
p__Firmicutes.c__Clostridia.o__Christensenellales.f__Christensenellaceae.g__Christensenellaceae_R-7_group.s__unclassified_g__Christensenellaceae_R-7_group	Con_d25	4.57395442656	4.281803722	1.20686920006E-39
p__Firmicutes.c__Bacilli.o__Erysipelotrichales.f__Erysipelotrichaceae.g__Turicibacter	Con_d180	4.391428484	4.06762554235	9.93375183245E-47
p__Bacteroidota.c__Bacteroidia.o__Bacteroidales.f__Prevotellaceae.g__Prevotella	Con_d45	4.86561050058	4.53585372522	4.18330296608E-24
p__Bacteroidota.c__Bacteroidia.o__Bacteroidales.f__Rikenellaceae	Con_d10	4.40848006901	4.13296642411	1.09903069267E-28
p__Spirochaetota.c__Spirochaetia.o__Spirochaetales.f__Spirochaetaceae	Con_d25	4.62587638875	4.31107858981	4.12613182195E-33
p__Bacteroidota	Con_d10	5.43754359318	5.05640201807	1.20596063626E-37
p__Firmicutes.c__Clostridia.o__Oscillospirales.f__Oscillospiraceae	Con_d25	5.09261120135	4.78698084285	6.19167870079E-42
p__Actinobacteriota.c__Coriobacteriia	Con_d45	4.43120193855	4.10902982444	2.19350667625E-34
p__Firmicutes.c__Clostridia.o__Clostridiales.f__Clostridiaceae.g__Clostridium_sensu_stricto_1.s__Clostridium_baratii_g__Clostridium_sensu_stricto_1	Con_d1	4.41606082722	4.17173933924	6.86800137691E-48
p__Firmicutes.c__Bacilli.o__Lactobacillales.f__Lactobacillaceae	Con_d120	5.28667251612	4.94989834852	4.97823266705E-22
p__Proteobacteria.c__Gammaproteobacteria.o__Enterobacterales.f__Enterobacteriaceae.g__Escherichia-Shigella.s__Escherichia_coli_g__Escherichia-Shigella	Con_d1	5.68529490962	5.38762228684	3.20789892852E-54
p__Firmicutes.c__Clostridia.o__Clostridiales.f__Clostridiaceae.g__Clostridium_sensu_stricto_1	Con_d70	5.37517055048	5.0337298123	2.93544934283E-37
p__Synergistota.c__Synergistia.o__Synergistales.f__Synergistaceae	Con_d25	4.36102342107	4.07172037252	2.19496427313E-47
p__Firmicutes.c__Clostridia.o__Clostridia_UCG-014.f__norank_o__Clostridia_UCG-014.g__norank_f__norank_o__Clostridia_UCG-014	Con_d45	4.68437535472	4.37560850041	3.78949422965E-61
p__Proteobacteria.c__Gammaproteobacteria.o__Enterobacterales.f__Enterobacteriaceae.g__Escherichia-Shigella	Con_d1	5.68529635421	5.38762355902	3.20789892852E-54
p__Firmicutes.c__Clostridia.o__Christensenellales.f__Christensenellaceae	Con_d25	5.03004226693	4.72003145039	7.65201153993E-41
p__Firmicutes.c__Clostridia.o__Lachnospirales	Con_d45	5.1966301454	4.85841133529	1.36764387534E-41
p__Bacteroidota.c__Bacteroidia.o__Bacteroidales.f__Bacteroidaceae.g__Bacteroides.s__Bacteroides_vulgatus	Con_d10	4.37180764968	4.11158375377	2.15304857482E-55
p__Bacteroidota.c__Bacteroidia.o__Bacteroidales.f__Muribaculaceae.g__norank_f__Muribaculaceae.s__uncultured_Porphyromonadaceae_bacterium_g__norank_f__Muribaculaceae	Con_d180	4.53890818545	4.22525083258	6.02314845734E-33
p__Firmicutes.c__Clostridia.o__Clostridiales.f__Clostridiaceae.g__Clostridium_sensu_stricto_1.s__Clostridium_perfringens_g__Clostridium_sensu_stricto_1	Con_d1	4.86427918506	4.56699446127	8.24661188447E-55
p__Bacteroidota.c__Bacteroidia.o__Bacteroidales.f__Muribaculaceae	Con_d45	4.69048650911	4.38672276306	2.38857395569E-31
p__Firmicutes.c__Clostridia.o__Oscillospirales.f__Ruminococcaceae	Con_d45	4.98949466972	4.67598693604	1.84389460394E-42
p__Synergistota	Con_d25	4.36102342107	4.07171574659	2.19496427313E-47
p__Firmicutes.c__Clostridia.o__Oscillospirales.f__Ruminococcaceae.g__Subdoligranulum	Con_d45	4.57274830915	4.26977177332	6.75265916998E-44
p__Synergistota.c__Synergistia.o__Synergistales	Con_d25	4.36102342107	4.07171125896	2.19496427313E-47
p__Firmicutes.c__Bacilli.o__Lactobacillales.f__Lactobacillaceae.g__Lactobacillus.s__unclassified_g__Lactobacillus	Con_d10	4.31496937312	4.02139491457	3.9731537639E-30
p__Firmicutes.c__Bacilli.o__Lactobacillales.f__Lactobacillaceae.g__Lactobacillus.s__Lactobacillus_reuteri	Con_d120	4.82157863083	4.49525572861	1.25306429578E-29
p__Firmicutes.c__Clostridia.o__Oscillospirales.f__Eubacterium_coprostanoligenes_group	Con_d10	4.34077610603	4.02193201081	4.85482297395E-34
p__Firmicutes.c__Clostridia.o__Christensenellales	Con_d25	5.03004226693	4.72003145039	7.65201153993E-41
p__Bacteroidota.c__Bacteroidia.o__Bacteroidales.f__Bacteroidaceae.g__Bacteroides	Con_d10	5.15021707253	4.83652126515	1.14981939851E-46
p__Bacteroidota.c__Bacteroidia.o__Bacteroidales.f__Prevotellaceae.g__Prevotella.s__unclassified_g__Prevotella	Con_d10	4.47939310366	4.14475219849	1.60360414536E-33
p__Firmicutes.c__Bacilli.o__Lactobacillales.f__Lactobacillaceae.g__Lactobacillus.s__Lactobacillus_amylovorus	Con_d120	5.01807395888	4.70629321307	4.39425186526E-30
p__Firmicutes.c__Clostridia.o__Peptostreptococcales-Tissierellales.f__Peptostreptococcaceae.g__Terrisporobacter.s__uncultured_bacterium_g__Terrisporobacter	Con_d70	5.02297897146	4.71173922314	1.14836125225E-49
p__Firmicutes.c__Bacilli.o__Lactobacillales	Con_d120	5.52594894066	5.11935047965	6.23340827147E-25
p__Firmicutes.c__Clostridia.o__Lachnospirales.f__Lachnospiraceae.g__Eubacterium_fissicatena_group.s__uncultured_bacterium_g__Eubacterium_fissicatena_group	Con_d10	4.3210937276	4.00739837913	2.06231992802E-45
p__Synergistota.c__Synergistia	Con_d25	4.36102342107	4.07171436973	2.19496427313E-47
p__Firmicutes.c__Clostridia.o__Lachnospirales.f__Lachnospiraceae.g__Lachnoclostridium	Con_d10	4.83482967237	4.52985855409	2.86093777197E-56
p__Firmicutes.c__Bacilli.o__Lactobacillales.f__Streptococcaceae	Con_d120	5.14014554797	4.83069641551	1.47065068628E-51
p__Fusobacteriota	Con_d1	4.83961286059	4.57345219225	5.09138405916E-54
p__Firmicutes.c__Clostridia.o__Lachnospirales.f__Lachnospiraceae.g__Eubacterium_ruminantium_group.s__uncultured_bacterium_g__Eubacterium_ruminantium_group	Con_d70	4.36777372651	4.09373671861	6.90215019879E-64
p__Bacteroidota.c__Bacteroidia.o__Bacteroidales.f__Bacteroidaceae	Con_d10	5.15021707253	4.83652126515	1.14981939851E-46
p__Fusobacteriota.c__Fusobacteriia	Con_d1	4.83961286059	4.57345217209	5.09138405916E-54
p__Spirochaetota.c__Spirochaetia.o__Spirochaetales	Con_d25	4.62587638875	4.31081817377	4.12613182195E-33
p__Bacteroidota.c__Bacteroidia.o__Bacteroidales.f__Muribaculaceae.g__norank_f__Muribaculaceae	Con_d45	4.68957020408	4.38579910861	2.40448973869E-31
p__Firmicutes.c__Bacilli.o__Lactobacillales.f__Streptococcaceae.g__Streptococcus.s__unclassified_g__Streptococcus	Con_d120	5.13792679932	4.82990130333	8.35735399728E-54
p__Bacteroidota.c__Bacteroidia.o__Bacteroidales.f__Bacteroidaceae.g__Bacteroides.s__Bacteroides_fragilis	Con_d10	4.83686319951	4.51092256952	5.7361123798E-51
p__Firmicutes.c__Clostridia.o__norank_c__Clostridia.f__Hungateiclostridiaceae.g__Fastidiosipila.s__unclassified_g__Fastidiosipila	Con_d120	4.58437028624	4.24232741235	1.42040613376E-18
p__Bacteroidota.c__Bacteroidia.o__Bacteroidales.f__Prevotellaceae	Con_d45	5.17294259206	4.83547170316	1.50257379721E-26
p__Firmicutes.c__Clostridia.o__Oscillospirales.f__Eubacterium_coprostanoligenes_group.g__norank_f__Eubacterium_coprostanoligenes_group	Con_d10	4.34077610603	4.02193201081	4.85482297395E-34
p__Firmicutes.c__Clostridia.o__Clostridia_UCG-014.f__norank_o__Clostridia_UCG-014	Con_d45	4.68437535472	4.37552612918	3.78949422965E-61
p__Proteobacteria.c__Gammaproteobacteria	Con_d1	5.73134966837	5.43169196407	5.48788119909E-57
p__Firmicutes.c__Clostridia.o__Lachnospirales.f__Lachnospiraceae.g__Blautia.s__unclassified_g__Blautia	Con_d45	4.57478860766	4.27739928867	4.19716373734E-45
p__Firmicutes.c__Clostridia.o__Christensenellales.f__Christensenellaceae.g__Christensenellaceae_R-7_group.s__uncultured_spirochete_g__Christensenellaceae_R-7_group	Con_d25	4.33668217245	4.01977303046	1.99636799503E-34
p__Firmicutes.c__Clostridia.o__Christensenellales.f__Christensenellaceae.g__Christensenellaceae_R-7_group.s__human_gut_metagenome_g__Christensenellaceae_R-7_group	Con_d25	4.42341336622	4.08907952912	7.11546400093E-29
p__Firmicutes.c__Clostridia.o__Lachnospirales.f__Lachnospiraceae.g__Eubacterium_ruminantium_group	Con_d70	4.36777372651	4.09373741033	6.90215019879E-64
p__Firmicutes.c__Clostridia.o__Lachnospirales.f__Lachnospiraceae.g__Blautia	Con_d45	4.60662547093	4.30813639179	2.48847586899E-45
p__Firmicutes.c__Clostridia.o__Christensenellales.f__Christensenellaceae.g__Christensenellaceae_R-7_group	Con_d25	5.02506820891	4.7150235268	2.93126456953E-40
p__Firmicutes.c__Bacilli.o__Erysipelotrichales.f__Erysipelotrichaceae	Con_d45	4.69652957938	4.34374422178	1.10523978991E-40
p__Proteobacteria.c__Gammaproteobacteria.o__Burkholderiales	Con_d1	4.36407844994	4.08380366122	2.88320299925E-23
p__Firmicutes.c__Clostridia.o__Peptostreptococcales-Tissierellales.f__Peptostreptococcaceae.g__Terrisporobacter	Con_d70	5.02297897146	4.71173922314	1.14836125225E-49
p__Firmicutes.c__Clostridia.o__Clostridiales	Con_d70	5.38044298225	5.03740138998	1.44577054354E-35
p__Spirochaetota	Con_d25	4.62587638875	4.31089786597	4.12613182195E-33
p__Firmicutes.c__Bacilli.o__Erysipelotrichales	Con_d45	4.82933283101	4.4935637727	9.29620103293E-40
p__Firmicutes.c__Bacilli.o__Lactobacillales.f__Streptococcaceae.g__Streptococcus	Con_d120	5.14014265881	4.83069343828	1.61826416425E-51
p__Firmicutes.c__Clostridia.o__Oscillospirales.f__Ruminococcaceae.g__Subdoligranulum.s__uncultured_bacterium_g__Subdoligranulum	Con_d45	4.57069838013	4.26833047994	6.825795E-44
p__Firmicutes	Con_d120	5.95458059682	5.47997227204	3.42726375865E-50
p__Bacteroidota.c__Bacteroidia.o__Bacteroidales	Con_d10	5.4373770804	5.05678537293	2.57282493802E-37
p__Fusobacteriota.c__Fusobacteriia.o__Fusobacteriales.f__Fusobacteriaceae.g__Fusobacterium	Con_d1	4.83950652693	4.57335955648	2.4791370865E-54
