# Supplementary material for: Fecal microbial and metabolic characteristics of swine from birth to market
Source: Front Microbiol. 2023 Sep 18;14:1191392. doi: 10.3389/fmicb.2023.1191392 (PMC10543884; doi:10.3389/fmicb.2023.1191392)
Supplement: Supplementary file 4 [file Table_3.CSV]

Domain	Kingdom	Phylum	Class	Order	Family	Genus	Species	OTU	Total	Percent	Prevalence
d__Bacteria	k__norank_d__Bacteria	p__Firmicutes	c__Clostridia	o__Lachnospirales	f__Lachnospiraceae	g__Tyzzerella	s__uncultured_bacterium_g__Tyzzerella	OTU813	3	3.6165789766817E-7	0.78740157480315%
d__Bacteria	k__norank_d__Bacteria	p__Firmicutes	c__Clostridia	o__Peptostreptococcales-Tissierellales	f__Anaerovoracaceae	g__Family_XIII_AD3011_group	s__uncultured_bacterium_g__Family_XIII_AD3011_group	OTU1717	1353	0.00016310771184835	63.517060367454%
d__Bacteria	k__norank_d__Bacteria	p__Verrucomicrobiota	c__Verrucomicrobiae	o__Opitutales	f__Puniceicoccaceae	g__Cerasicoccus	s__uncultured_bacterium_g__Cerasicoccus	OTU1892	83	1.0005868502153E-5	0.78740157480315%
d__Bacteria	k__norank_d__Bacteria	p__Firmicutes	c__Bacilli	o__Erysipelotrichales	f__Erysipelotrichaceae	g__Erysipelothrix	s__uncultured_bacterium_g__Erysipelothrix	OTU1635	61	7.3537105859195E-6	3.6745406824147%
d__Bacteria	k__norank_d__Bacteria	p__Firmicutes	c__Clostridia	o__Oscillospirales	f__norank_o__Oscillospirales	g__norank_f__norank_o__Oscillospirales	s__metagenome_g__norank_f__norank_o__Oscillospirales	OTU2847	310	3.7371316092378E-5	35.170603674541%
d__Bacteria	k__norank_d__Bacteria	p__Firmicutes	c__Bacilli	o__Lactobacillales	f__Carnobacteriaceae	g__Atopostipes	s__uncultured_bacterium_g__Atopostipes	OTU962	870	0.00010488079032377	18.372703412073%
d__Bacteria	k__norank_d__Bacteria	p__Proteobacteria	c__Alphaproteobacteria	o__Rhizobiales	f__Rhizobiales_Incertae_Sedis	g__Bauldia	s__metagenome_g__Bauldia	OTU85	3	3.6165789766817E-7	0.26246719160105%
d__Bacteria	k__norank_d__Bacteria	p__Actinobacteriota	c__Actinobacteria	o__Corynebacteriales	f__Corynebacteriaceae	g__Lawsonella	s__Lawsonella_clevelandensis	OTU548	383	4.617165826897E-5	1.5748031496063%
d__Bacteria	k__norank_d__Bacteria	p__Firmicutes	c__Clostridia	o__Peptococcales	f__Peptococcaceae	g__unclassified_f__Peptococcaceae	s__unclassified_f__Peptococcaceae	OTU1035	8	9.6442106044847E-7	0.26246719160105%
d__Bacteria	k__norank_d__Bacteria	p__Firmicutes	c__Clostridia	o__unclassified_c__Clostridia	f__unclassified_c__Clostridia	g__unclassified_c__Clostridia	s__unclassified_c__Clostridia	OTU2085	114	1.3743000111391E-5	12.335958005249%
d__Bacteria	k__norank_d__Bacteria	p__Firmicutes	c__Clostridia	o__Oscillospirales	f__Ruminococcaceae	g__Pygmaiobacter	s__uncultured_bacterium_g__Pygmaiobacter	OTU205	349	4.2072868762064E-5	32.54593175853%
d__Bacteria	k__norank_d__Bacteria	p__Firmicutes	c__Clostridia	o__Oscillospirales	f__Oscillospiraceae	g__NK4A214_group	s__unclassified_g__NK4A214_group	OTU1736	11399	0.0013741794585065	73.490813648294%
d__Bacteria	k__norank_d__Bacteria	p__Proteobacteria	c__Alphaproteobacteria	o__Rhodobacterales	f__Rhodobacteraceae	g__Paracoccus	s__unclassified_g__Paracoccus	OTU156	233	2.8088763385562E-5	10.236220472441%
d__Bacteria	k__norank_d__Bacteria	p__Proteobacteria	c__Gammaproteobacteria	o__Burkholderiales	f__Sutterellaceae	g__Parasutterella	s__gut_metagenome_g__Parasutterella	OTU3787	120	1.4466315906727E-5	8.3989501312336%
d__Bacteria	k__norank_d__Bacteria	p__Bacteroidota	c__Bacteroidia	o__Bacteroidales	f__unclassified_o__Bacteroidales	g__unclassified_o__Bacteroidales	s__unclassified_o__Bacteroidales	OTU2347	2	2.4110526511212E-7	0.5249343832021%
d__Bacteria	k__norank_d__Bacteria	p__Firmicutes	c__Clostridia	o__Clostridia_UCG-014	f__norank_o__Clostridia_UCG-014	g__norank_f__norank_o__Clostridia_UCG-014	s__unclassified_g__norank_f__norank_o__Clostridia_UCG-014	OTU1561	2232	0.00026907347586512	38.845144356955%
d__Bacteria	k__norank_d__Bacteria	p__Proteobacteria	c__Alphaproteobacteria	o__Rhodospirillales	f__norank_o__Rhodospirillales	g__norank_f__norank_o__Rhodospirillales	s__unclassified_g__norank_f__norank_o__Rhodospirillales	OTU2678	2	2.4110526511212E-7	0.5249343832021%
d__Bacteria	k__norank_d__Bacteria	p__Firmicutes	c__Clostridia	o__Oscillospirales	f__Ruminococcaceae	g__unclassified_f__Ruminococcaceae	s__unclassified_f__Ruminococcaceae	OTU2628	13	1.5671842232288E-6	3.1496062992126%
d__Bacteria	k__norank_d__Bacteria	p__Firmicutes	c__Clostridia	o__Peptostreptococcales-Tissierellales	f__Anaerovoracaceae	g__Family_XIII_AD3011_group	s__uncultured_bacterium_g__Family_XIII_AD3011_group	OTU1715	517	6.2325711031482E-5	37.007874015748%
d__Bacteria	k__norank_d__Bacteria	p__Firmicutes	c__Clostridia	o__Oscillospirales	f__Oscillospiraceae	g__norank_f__Oscillospiraceae	s__Intestinimonas_massiliensis	OTU3290	321	3.8697395050495E-5	23.884514435696%
d__Bacteria	k__norank_d__Bacteria	p__Firmicutes	c__Bacilli	o__RF39	f__norank_o__RF39	g__norank_f__norank_o__RF39	s__uncultured_bacterium_g__norank_f__norank_o__RF39	OTU1096	203	2.447218440888E-5	9.4488188976378%
d__Bacteria	k__norank_d__Bacteria	p__Firmicutes	c__Clostridia	o__Oscillospirales	f__UCG-010	g__norank_f__UCG-010	s__uncultured_bacterium_g__norank_f__UCG-010	OTU3289	68	8.197579013812E-6	7.6115485564304%
d__Bacteria	k__norank_d__Bacteria	p__Firmicutes	c__Clostridia	o__Eubacteriales	f__Anaerofustaceae	g__Anaerofustis	s__uncultured_bacterium_g__Anaerofustis	OTU327	1	1.2055263255606E-7	0.26246719160105%
d__Bacteria	k__norank_d__Bacteria	p__Bacteroidota	c__Bacteroidia	o__Bacteroidales	f__Dysgonomonadaceae	g__Dysgonomonas	s__Dysgonomonas_capnocytophagoides	OTU603	24	2.8932631813454E-6	0.78740157480315%
d__Bacteria	k__norank_d__Bacteria	p__Actinobacteriota	c__Actinobacteria	o__Actinomycetales	f__Actinomycetaceae	g__Actinomyces	s__uncultured_bacterium_g__Actinomyces	OTU781	5	6.0276316278029E-7	1.3123359580052%
d__Bacteria	k__norank_d__Bacteria	p__Campilobacterota	c__Campylobacteria	o__Campylobacterales	f__Campylobacteraceae	g__Campylobacter	s__unclassified_g__Campylobacter	OTU45	25	3.0138158139015E-6	0.5249343832021%
d__Bacteria	k__norank_d__Bacteria	p__Desulfobacterota	c__Desulfovibrionia	o__Desulfovibrionales	f__Desulfovibrionaceae	g__Bilophila	s__uncultured_rumen_bacterium_g__Bilophila	OTU3427	2	2.4110526511212E-7	0.5249343832021%
d__Bacteria	k__norank_d__Bacteria	p__Bacteroidota	c__Bacteroidia	o__Bacteroidales	f__Bacteroidaceae	g__Bacteroides	s__uncultured_prokaryote_g__Bacteroides	OTU3503	39	4.7015526696863E-6	2.0997375328084%
d__Bacteria	k__norank_d__Bacteria	p__Bacteroidota	c__Bacteroidia	o__Bacteroidales	f__Paludibacteraceae	g__H1	s__unclassified_g__H1	OTU3461	4	4.8221053022423E-7	0.78740157480315%
d__Bacteria	k__norank_d__Bacteria	p__Firmicutes	c__Bacilli	o__Izemoplasmatales	f__norank_o__Izemoplasmatales	g__norank_f__norank_o__Izemoplasmatales	s__uncultured_bacterium_g__norank_f__norank_o__Izemoplasmatales	OTU2685	6	7.2331579533635E-7	1.3123359580052%
d__Bacteria	k__norank_d__Bacteria	p__Bacteroidota	c__Bacteroidia	o__Chitinophagales	f__Chitinophagaceae	g__Taibaiella	s__uncultured_bacterium_g__Taibaiella	OTU2236	12	1.4466315906727E-6	1.3123359580052%
d__Bacteria	k__norank_d__Bacteria	p__Firmicutes	c__Bacilli	o__Erysipelotrichales	f__Erysipelatoclostridiaceae	g__Erysipelatoclostridium	s__unclassified_g__Erysipelatoclostridium	OTU968	13	1.5671842232288E-6	1.3123359580052%
d__Bacteria	k__norank_d__Bacteria	p__Acidobacteriota	c__Vicinamibacteria	o__Vicinamibacterales	f__Vicinamibacteraceae	g__norank_f__Vicinamibacteraceae	s__unclassified_g__norank_f__Vicinamibacteraceae	OTU1996	5	6.0276316278029E-7	1.0498687664042%
d__Bacteria	k__norank_d__Bacteria	p__Actinobacteriota	c__Thermoleophilia	o__Solirubrobacterales	f__Solirubrobacteraceae	g__Conexibacter	s__uncultured_bacterium_g__Conexibacter	OTU303	4	4.8221053022423E-7	0.26246719160105%
d__Bacteria	k__norank_d__Bacteria	p__Firmicutes	c__Bacilli	o__Acholeplasmatales	f__Acholeplasmataceae	g__Acholeplasma	s__uncultured_bacterium_g__Acholeplasma	OTU1385	3	3.6165789766817E-7	0.78740157480315%
d__Bacteria	k__norank_d__Bacteria	p__Firmicutes	c__Clostridia	o__Oscillospirales	f__unclassified_o__Oscillospirales	g__unclassified_o__Oscillospirales	s__unclassified_o__Oscillospirales	OTU763	11	1.3260789581166E-6	2.8871391076115%
d__Bacteria	k__norank_d__Bacteria	p__Firmicutes	c__Clostridia	o__Oscillospirales	f__Ruminococcaceae	g__norank_f__Ruminococcaceae	s__uncultured_rumen_bacterium_g__norank_f__Ruminococcaceae	OTU2991	749	9.0293921784488E-5	30.971128608924%
d__Bacteria	k__norank_d__Bacteria	p__Firmicutes	c__Bacilli	o__Erysipelotrichales	f__Erysipelatoclostridiaceae	g__UCG-004	s__unclassified_g__UCG-004	OTU1527	17	2.049394753453E-6	3.6745406824147%
d__Bacteria	k__norank_d__Bacteria	p__Firmicutes	c__Bacilli	o__Erysipelotrichales	f__Erysipelotrichaceae	g__Breznakia	s__uncultured_bacterium_g__Breznakia	OTU900	2	2.4110526511212E-7	0.5249343832021%
d__Bacteria	k__norank_d__Bacteria	p__Bacteroidota	c__Bacteroidia	o__Bacteroidales	f__Muribaculaceae	g__norank_f__Muribaculaceae	s__unclassified_g__norank_f__Muribaculaceae	OTU407	3	3.6165789766817E-7	0.26246719160105%
d__Bacteria	k__norank_d__Bacteria	p__Bacteroidota	c__Bacteroidia	o__Bacteroidales	f__unclassified_o__Bacteroidales	g__unclassified_o__Bacteroidales	s__unclassified_o__Bacteroidales	OTU355	3	3.6165789766817E-7	0.26246719160105%
d__Bacteria	k__norank_d__Bacteria	p__Synergistota	c__Synergistia	o__Synergistales	f__Synergistaceae	g__Cloacibacillus	s__Cloacibacillus_porcorum	OTU244	28833	0.0034758940544888	36.745406824147%
d__Bacteria	k__norank_d__Bacteria	p__Firmicutes	c__Clostridia	o__Oscillospirales	f__Ruminococcaceae	g__Negativibacillus	s__uncultured_bacterium_g__Negativibacillus	OTU2836	4055	0.00048884092501482	41.207349081365%
d__Bacteria	k__norank_d__Bacteria	p__Firmicutes	c__Clostridia	o__Oscillospirales	f__Oscillospiraceae	g__UCG-002	s__unclassified_g__UCG-002	OTU607	14	1.6877368557848E-6	1.5748031496063%
d__Bacteria	k__norank_d__Bacteria	p__Bacteroidota	c__Bacteroidia	o__Bacteroidales	f__unclassified_o__Bacteroidales	g__unclassified_o__Bacteroidales	s__unclassified_o__Bacteroidales	OTU2525	6	7.2331579533635E-7	0.5249343832021%
d__Bacteria	k__norank_d__Bacteria	p__Firmicutes	c__Clostridia	o__Clostridia_UCG-014	f__norank_o__Clostridia_UCG-014	g__norank_f__norank_o__Clostridia_UCG-014	s__unclassified_g__norank_f__norank_o__Clostridia_UCG-014	OTU2477	154	1.8565105413633E-5	7.8740157480315%
d__Bacteria	k__norank_d__Bacteria	p__Spirochaetota	c__Spirochaetia	o__Spirochaetales	f__Spirochaetaceae	g__Sphaerochaeta	s__uncultured_bacterium_g__Sphaerochaeta	OTU2543	6	7.2331579533635E-7	0.5249343832021%
d__Bacteria	k__norank_d__Bacteria	p__Firmicutes	c__Bacilli	o__Erysipelotrichales	f__Erysipelotrichaceae	g__norank_f__Erysipelotrichaceae	s__uncultured_bacterium_g__norank_f__Erysipelotrichaceae	OTU2759	143	1.7239026455516E-5	16.010498687664%
d__Bacteria	k__norank_d__Bacteria	p__Proteobacteria	c__Gammaproteobacteria	o__Burkholderiales	f__Burkholderiaceae	g__Limnobacter	s__uncultured_bacterium_g__Limnobacter	OTU996	2	2.4110526511212E-7	0.26246719160105%
d__Bacteria	k__norank_d__Bacteria	p__Bacteroidota	c__Bacteroidia	o__Bacteroidales	f__Rikenellaceae	g__Rikenellaceae_RC9_gut_group	s__uncultured_Bacteroidales_bacterium_g__Rikenellaceae_RC9_gut_group	OTU1746	58	6.9920526882514E-6	7.6115485564304%
d__Bacteria	k__norank_d__Bacteria	p__Bacteroidota	c__Bacteroidia	o__Flavobacteriales	f__Weeksellaceae	g__Chryseobacterium	s__unclassified_g__Chryseobacterium	OTU2047	3	3.6165789766817E-7	0.78740157480315%
d__Bacteria	k__norank_d__Bacteria	p__Firmicutes	c__Clostridia	o__Oscillospirales	f__Ruminococcaceae	g__Negativibacillus	s__uncultured_bacterium_g__Negativibacillus	OTU2948	59	7.1126053208074E-6	6.5616797900262%
d__Bacteria	k__norank_d__Bacteria	p__Firmicutes	c__Bacilli	o__RF39	f__norank_o__RF39	g__norank_f__norank_o__RF39	s__unclassified_g__norank_f__norank_o__RF39	OTU3121	930	0.00011211394827713	36.745406824147%
d__Bacteria	k__norank_d__Bacteria	p__Firmicutes	c__Clostridia	o__Lachnospirales	f__Lachnospiraceae	g__unclassified_f__Lachnospiraceae	s__unclassified_f__Lachnospiraceae	OTU148	1681	0.00020264897532673	53.805774278215%
d__Bacteria	k__norank_d__Bacteria	p__Proteobacteria	c__Gammaproteobacteria	o__Xanthomonadales	f__Xanthomonadaceae	g__Arenimonas	s__uncultured_bacterium_g__Arenimonas	OTU283	4	4.8221053022423E-7	0.26246719160105%
d__Bacteria	k__norank_d__Bacteria	p__Proteobacteria	c__Gammaproteobacteria	o__Burkholderiales	f__Burkholderiaceae	g__Burkholderia-Caballeronia-Paraburkholderia	s__Paraburkholderia_ferrariae	OTU126	2	2.4110526511212E-7	0.26246719160105%
d__Bacteria	k__norank_d__Bacteria	p__Firmicutes	c__Negativicutes	o__Acidaminococcales	f__Acidaminococcaceae	g__Phascolarctobacterium	s__Ruminococcus_sp._N15.MGS-57_g__Phascolarctobacterium	OTU581	5	6.0276316278029E-7	0.26246719160105%
d__Bacteria	k__norank_d__Bacteria	p__Firmicutes	c__Bacilli	o__Lactobacillales	f__Aerococcaceae	g__Aerococcus	s__Aerococcus_urinaeequi	OTU250	19139	0.0023072568344904	51.968503937008%
d__Bacteria	k__norank_d__Bacteria	p__Firmicutes	c__Clostridia	o__Christensenellales	f__Christensenellaceae	g__Christensenellaceae_R-7_group	s__uncultured_Clostridia_bacterium_g__Christensenellaceae_R-7_group	OTU316	8	9.6442106044847E-7	1.8372703412073%
d__Bacteria	k__norank_d__Bacteria	p__Firmicutes	c__Clostridia	o__Lachnospirales	f__Lachnospiraceae	g__unclassified_f__Lachnospiraceae	s__unclassified_f__Lachnospiraceae	OTU144	812	9.7888737635519E-5	16.797900262467%
d__Bacteria	k__norank_d__Bacteria	p__Firmicutes	c__Bacilli	o__Erysipelotrichales	f__Erysipelatoclostridiaceae	g__UCG-004	s__uncultured_bacterium_g__UCG-004	OTU2502	11	1.3260789581166E-6	2.6246719160105%
d__Bacteria	k__norank_d__Bacteria	p__Firmicutes	c__Clostridia	o__Oscillospirales	f__UCG-010	g__norank_f__UCG-010	s__uncultured_bacterium_g__norank_f__UCG-010	OTU2939	619	7.46220795522E-5	30.708661417323%
d__Bacteria	k__norank_d__Bacteria	p__Desulfobacterota	c__Desulfuromonadia	o__Bradymonadales	f__norank_o__Bradymonadales	g__norank_f__norank_o__Bradymonadales	s__uncultured_marine_bacterium_g__norank_f__norank_o__Bradymonadales	OTU3454	56	6.7509474231393E-6	0.5249343832021%
d__Bacteria	k__norank_d__Bacteria	p__Proteobacteria	c__Alphaproteobacteria	o__Rhodospirillales	f__norank_o__Rhodospirillales	g__norank_f__norank_o__Rhodospirillales	s__uncultured_rumen_bacterium_g__norank_f__norank_o__Rhodospirillales	OTU2702	1	1.2055263255606E-7	0.26246719160105%
d__Bacteria	k__norank_d__Bacteria	p__Firmicutes	c__Clostridia	o__Oscillospirales	f__Ruminococcaceae	g__norank_f__Ruminococcaceae	s__unclassified_g__norank_f__Ruminococcaceae	OTU3880	23	2.7727105487893E-6	2.8871391076115%
d__Bacteria	k__norank_d__Bacteria	p__unclassified_k__norank_d__Bacteria	c__unclassified_k__norank_d__Bacteria	o__unclassified_k__norank_d__Bacteria	f__unclassified_k__norank_d__Bacteria	g__unclassified_k__norank_d__Bacteria	s__unclassified_k__norank_d__Bacteria	OTU1638	2	2.4110526511212E-7	0.26246719160105%
d__Bacteria	k__norank_d__Bacteria	p__Firmicutes	c__Clostridia	o__Lachnospirales	f__Lachnospiraceae	g__Lachnospiraceae_NK4A136_group	s__gut_metagenome_g__Lachnospiraceae_NK4A136_group	OTU3494	4596	0.00055405989922764	46.981627296588%
d__Bacteria	k__norank_d__Bacteria	p__Firmicutes	c__Clostridia	o__unclassified_c__Clostridia	f__unclassified_c__Clostridia	g__unclassified_c__Clostridia	s__unclassified_c__Clostridia	OTU534	13	1.5671842232288E-6	1.5748031496063%
d__Bacteria	k__norank_d__Bacteria	p__Firmicutes	c__Clostridia	o__Oscillospirales	f__Ruminococcaceae	g__norank_f__Ruminococcaceae	s__uncultured_organism_g__norank_f__Ruminococcaceae	OTU3244	663	7.9926395384667E-5	35.170603674541%
d__Bacteria	k__norank_d__Bacteria	p__Firmicutes	c__Clostridia	o__Christensenellales	f__Christensenellaceae	g__Christensenellaceae_R-7_group	s__uncultured_Clostridia_bacterium_g__Christensenellaceae_R-7_group	OTU2754	176	2.1217263329866E-5	20.997375328084%
d__Bacteria	k__norank_d__Bacteria	p__Firmicutes	c__Bacilli	o__Bacillales	f__Bacillaceae	g__Bacillus	s__Bacillus_circulans_g__Bacillus	OTU270	7	8.4386842789241E-7	1.0498687664042%
d__Bacteria	k__norank_d__Bacteria	p__Firmicutes	c__Clostridia	o__Peptostreptococcales-Tissierellales	f__Anaerovoracaceae	g__Anaerovorax	s__Bacilliculturomica_massiliensis	OTU1413	27	3.2549210790136E-6	4.1994750656168%
d__Bacteria	k__norank_d__Bacteria	p__Proteobacteria	c__Alphaproteobacteria	o__Rhizobiales	f__Beijerinckiaceae	g__Camelimonas	s__uncultured_bacterium_g__Camelimonas	OTU1489	5	6.0276316278029E-7	0.78740157480315%
d__Bacteria	k__norank_d__Bacteria	p__Verrucomicrobiota	c__Kiritimatiellae	o__WCHB1-41	f__norank_o__WCHB1-41	g__norank_f__norank_o__WCHB1-41	s__uncultured_rumen_bacterium_g__norank_f__norank	OTU3867	33	3.9782368743499E-6	4.7244094488189%
d__Bacteria	k__norank_d__Bacteria	p__Cyanobacteria	c__Vampirivibrionia	o__Gastranaerophilales	f__norank_o__Gastranaerophilales	g__norank_f__norank_o__Gastranaerophilales	s__uncultured_bacterium_g__norank_f__norank_o__Gastranaerophilales	OTU834	17	2.049394753453E-6	3.4120734908136%
d__Bacteria	k__norank_d__Bacteria	p__Firmicutes	c__Clostridia	o__Oscillospirales	f__Eubacterium_coprostanoligenes_group	g__norank_f__Eubacterium_coprostanoligenes_group	s__unclassified_g__norank_f__Eubacterium_coprostanoligenes_group	OTU214	662	7.9805842752111E-5	27.296587926509%
d__Bacteria	k__norank_d__Bacteria	p__Bacteroidota	c__Bacteroidia	o__Chitinophagales	f__Chitinophagaceae	g__Edaphobaculum	s__uncultured_Chitinophaga_sp._g__Edaphobaculum	OTU631	1	1.2055263255606E-7	0.26246719160105%
d__Bacteria	k__norank_d__Bacteria	p__Firmicutes	c__Clostridia	o__Clostridia_vadinBB60_group	f__norank_o__Clostridia_vadinBB60_group	g__norank_f__norank_o__Clostridia_vadinBB60_group	s__gut_metagenome_g__norank_f__norank	OTU1669	5509	0.00066412445275132	31.233595800525%
d__Bacteria	k__norank_d__Bacteria	p__Acidobacteriota	c__Acidobacteriae	o__Bryobacterales	f__Bryobacteraceae	g__Bryobacter	s__unclassified_g__Bryobacter	OTU334	2	2.4110526511212E-7	0.26246719160105%
d__Bacteria	k__norank_d__Bacteria	p__Firmicutes	c__Clostridia	o__Oscillospirales	f__Oscillospiraceae	g__NK4A214_group	s__uncultured_bacterium_g__NK4A214_group	OTU2983	1051	0.00012670081681642	48.556430446194%
d__Bacteria	k__norank_d__Bacteria	p__Firmicutes	c__Clostridia	o__Monoglobales	f__Monoglobaceae	g__Monoglobus	s__unclassified_g__Monoglobus	OTU3072	78	9.4031053393725E-6	10.236220472441%
d__Bacteria	k__norank_d__Bacteria	p__Bacteroidota	c__Bacteroidia	o__Bacteroidales	f__Prevotellaceae	g__Prevotellaceae_NK3B31_group	s__uncultured_bacterium_g__Prevotellaceae_NK3B31_group	OTU680	76	9.1620000742604E-6	6.8241469816273%
d__Bacteria	k__norank_d__Bacteria	p__Firmicutes	c__Clostridia	o__Lachnospirales	f__Lachnospiraceae	g__unclassified_f__Lachnospiraceae	s__unclassified_f__Lachnospiraceae	OTU3766	7486	0.00090245700731465	50.131233595801%
d__Bacteria	k__norank_d__Bacteria	p__Firmicutes	c__Clostridia	o__Lachnospirales	f__Lachnospiraceae	g__Anaerostipes	s__uncultured_bacterium_g__Anaerostipes	OTU1152	378	4.556889510619E-5	24.409448818898%
d__Bacteria	k__norank_d__Bacteria	p__Actinobacteriota	c__Actinobacteria	o__Actinomycetales	f__Actinomycetaceae	g__Arcanobacterium	s__uncultured_bacterium_g__Arcanobacterium	OTU337	378	4.556889510619E-5	0.78740157480315%
d__Bacteria	k__norank_d__Bacteria	p__Firmicutes	c__Negativicutes	o__Acidaminococcales	f__Acidaminococcaceae	g__Acidaminococcus	s__Acidaminococcus_intestini_RyC-MR95	OTU2227	3	3.6165789766817E-7	0.5249343832021%
d__Bacteria	k__norank_d__Bacteria	p__Firmicutes	c__Clostridia	o__Oscillospirales	f__UCG-010	g__norank_f__UCG-010	s__gut_metagenome_g__norank_f__UCG-010	OTU2478	14	1.6877368557848E-6	2.0997375328084%
d__Bacteria	k__norank_d__Bacteria	p__Bacteroidota	c__Bacteroidia	o__Sphingobacteriales	f__Sphingobacteriaceae	g__Sphingobacterium	s__uncultured_bacterium_g__Sphingobacterium	OTU1479	5	6.0276316278029E-7	0.78740157480315%
d__Bacteria	k__norank_d__Bacteria	p__Firmicutes	c__Clostridia	o__Oscillospirales	f__Oscillospiraceae	g__unclassified_f__Oscillospiraceae	s__unclassified_f__Oscillospiraceae	OTU1142	6	7.2331579533635E-7	1.0498687664042%
d__Bacteria	k__norank_d__Bacteria	p__Firmicutes	c__Clostridia	o__Peptococcales	f__Peptococcaceae	g__Peptococcus	s__unclassified_g__Peptococcus	OTU2748	406	4.894436881776E-5	9.1863517060367%
d__Bacteria	k__norank_d__Bacteria	p__Firmicutes	c__Bacilli	o__Erysipelotrichales	f__Erysipelatoclostridiaceae	g__UCG-004	s__uncultured_bacterium_g__UCG-004	OTU2461	16	1.9288421208969E-6	3.4120734908136%
d__Bacteria	k__norank_d__Bacteria	p__Firmicutes	c__Clostridia	o__unclassified_c__Clostridia	f__unclassified_c__Clostridia	g__unclassified_c__Clostridia	s__unclassified_c__Clostridia	OTU441	48	5.7865263626908E-6	4.4619422572178%
d__Bacteria	k__norank_d__Bacteria	p__Campilobacterota	c__Campylobacteria	o__Campylobacterales	f__Campylobacteraceae	g__Campylobacter	s__uncultured_Campylobacter_sp.	OTU2455	2	2.4110526511212E-7	0.5249343832021%
d__Bacteria	k__norank_d__Bacteria	p__Firmicutes	c__Clostridia	o__Christensenellales	f__Christensenellaceae	g__Christensenellaceae_R-7_group	s__unclassified_g__Christensenellaceae_R-7_group	OTU1265	59	7.1126053208074E-6	9.9737532808399%
d__Bacteria	k__norank_d__Bacteria	p__Firmicutes	c__Clostridia	o__Christensenellales	f__Christensenellaceae	g__Christensenellaceae_R-7_group	s__unclassified_g__Christensenellaceae_R-7_group	OTU1267	82	9.8853158695968E-6	8.3989501312336%
d__Bacteria	k__norank_d__Bacteria	p__Firmicutes	c__Clostridia	o__Christensenellales	f__Christensenellaceae	g__Christensenellaceae_R-7_group	s__unclassified_g__Christensenellaceae_R-7_group	OTU1260	73	8.8003421765922E-6	12.860892388451%
d__Bacteria	k__norank_d__Bacteria	p__Bacteroidota	c__Bacteroidia	o__Bacteroidales	f__Muribaculaceae	g__norank_f__Muribaculaceae	s__unclassified_g__norank_f__Muribaculaceae	OTU759	3	3.6165789766817E-7	0.78740157480315%
d__Bacteria	k__norank_d__Bacteria	p__Bacteroidota	c__Bacteroidia	o__Cytophagales	f__Hymenobacteraceae	g__Hymenobacter	s__Hymenobacter_sp.	OTU2356	1	1.2055263255606E-7	0.26246719160105%
d__Bacteria	k__norank_d__Bacteria	p__Firmicutes	c__Bacilli	o__Lactobacillales	f__Streptococcaceae	g__Streptococcus	s__unclassified_g__Streptococcus	OTU592	135	1.6274605395068E-5	10.236220472441%
d__Bacteria	k__norank_d__Bacteria	p__Firmicutes	c__Bacilli	o__RF39	f__norank_o__RF39	g__norank_f__norank_o__RF39	s__uncultured_bacterium_g__norank_f__norank_o__RF39	OTU1073	25	3.0138158139015E-6	3.4120734908136%
d__Bacteria	k__norank_d__Bacteria	p__Firmicutes	c__Bacilli	o__RF39	f__norank_o__RF39	g__norank_f__norank_o__RF39	s__uncultured_bacterium_g__norank_f__norank_o__RF39	OTU1072	20	2.4110526511212E-6	3.1496062992126%
d__Bacteria	k__norank_d__Bacteria	p__Bacteroidota	c__Bacteroidia	o__Bacteroidales	f__Bacteroidaceae	g__Bacteroides	s__unclassified_g__Bacteroides	OTU93	3	3.6165789766817E-7	0.26246719160105%
d__Bacteria	k__norank_d__Bacteria	p__Firmicutes	c__Clostridia	o__Lachnospirales	f__Lachnospiraceae	g__Tyzzerella	s__Clostridium_sp._g__Tyzzerella	OTU252	3	3.6165789766817E-7	0.5249343832021%
d__Bacteria	k__norank_d__Bacteria	p__unclassified_k__norank_d__Bacteria	c__unclassified_k__norank_d__Bacteria	o__unclassified_k__norank_d__Bacteria	f__unclassified_k__norank_d__Bacteria	g__unclassified_k__norank_d__Bacteria	s__unclassified_k__norank_d__Bacteria	OTU1501	1	1.2055263255606E-7	0.26246719160105%
d__Bacteria	k__norank_d__Bacteria	p__unclassified_k__norank_d__Bacteria	c__unclassified_k__norank_d__Bacteria	o__unclassified_k__norank_d__Bacteria	f__unclassified_k__norank_d__Bacteria	g__unclassified_k__norank_d__Bacteria	s__unclassified_k__norank_d__Bacteria	OTU1051	1	1.2055263255606E-7	0.26246719160105%
d__Bacteria	k__norank_d__Bacteria	p__Firmicutes	c__Clostridia	o__Clostridia_UCG-014	f__norank_o__Clostridia_UCG-014	g__norank_f__norank_o__Clostridia_UCG-014	s__uncultured_bacterium_g__norank_f__norank_o__Clostridia_UCG-014	OTU1032	1165	0.00014044381692781	29.396325459318%
d__Bacteria	k__norank_d__Bacteria	p__Patescibacteria	c__Parcubacteria	o__Candidatus_Kaiserbacteria	f__norank_o__Candidatus_Kaiserbacteria	g__norank_f__norank_o__Candidatus_Kaiserbacteria	s__unclassified_g__norank_f__norank_o__Candidatus_Kaiserbacteria	OTU39	17	2.049394753453E-6	0.26246719160105%
d__Bacteria	k__norank_d__Bacteria	p__Fibrobacterota	c__Fibrobacteria	o__Fibrobacterales	f__Fibrobacteraceae	g__Fibrobacter	s__uncultured_bacterium_g__Fibrobacter	OTU3764	421	5.07526583061E-5	22.57217847769%
d__Bacteria	k__norank_d__Bacteria	p__Desulfobacterota	c__Desulfovibrionia	o__Desulfovibrionales	f__Desulfovibrionaceae	g__Desulfovibrio	s__unclassified_g__Desulfovibrio	OTU403	12	1.4466315906727E-6	1.8372703412073%
d__Bacteria	k__norank_d__Bacteria	p__Firmicutes	c__Clostridia	o__Oscillospirales	f__UCG-010	g__norank_f__UCG-010	s__uncultured_bacterium_g__norank_f__UCG-010	OTU2663	1	1.2055263255606E-7	0.26246719160105%
d__Bacteria	k__norank_d__Bacteria	p__Firmicutes	c__Clostridia	o__Clostridia_vadinBB60_group	f__norank_o__Clostridia_vadinBB60_group	g__norank_f__norank_o__Clostridia_vadinBB60_group	s__uncultured_bacterium_g__norank_f__norank_o__Clostridia_vadinBB60_group	OTU760	4	4.8221053022423E-7	1.0498687664042%
d__Bacteria	k__norank_d__Bacteria	p__Firmicutes	c__Clostridia	o__Clostridia_vadinBB60_group	f__norank_o__Clostridia_vadinBB60_group	g__norank_f__norank_o__Clostridia_vadinBB60_group	s__uncultured_bacterium_g__norank_f__norank_o__Clostridia_vadinBB60_group	OTU766	4	4.8221053022423E-7	0.5249343832021%
d__Bacteria	k__norank_d__Bacteria	p__Firmicutes	c__Clostridia	o__Lachnospirales	f__Lachnospiraceae	g__Syntrophococcus	s__uncultured_bacterium_g__Syntrophococcus	OTU716	641	7.7274237468433E-5	11.811023622047%
d__Bacteria	k__norank_d__Bacteria	p__Firmicutes	c__Clostridia	o__Oscillospirales	f__Ruminococcaceae	g__Candidatus_Soleaferrea	s__unclassified_g__Candidatus_Soleaferrea	OTU1200	7	8.4386842789241E-7	1.8372703412073%
d__Bacteria	k__norank_d__Bacteria	p__Proteobacteria	c__Gammaproteobacteria	o__Alteromonadales	f__Alteromonadaceae	g__Rheinheimera	s__unclassified_g__Rheinheimera	OTU852	10	1.2055263255606E-6	1.8372703412073%
d__Bacteria	k__norank_d__Bacteria	p__Bacteroidota	c__Bacteroidia	o__unclassified_c__Bacteroidia	f__unclassified_c__Bacteroidia	g__unclassified_c__Bacteroidia	s__unclassified_c__Bacteroidia	OTU2952	472	5.6900842566459E-5	30.183727034121%
d__Bacteria	k__norank_d__Bacteria	p__Bacteroidota	c__Bacteroidia	o__Bacteroidales	f__Prevotellaceae	g__Alloprevotella	s__uncultured_bacterium_g__Alloprevotella	OTU3215	4443	0.00053561534644657	45.144356955381%
d__Bacteria	k__norank_d__Bacteria	p__Firmicutes	c__Clostridia	o__Christensenellales	f__Christensenellaceae	g__Christensenellaceae_R-7_group	s__unclassified_g__Christensenellaceae_R-7_group	OTU610	64	7.7153684835877E-6	2.3622047244094%
d__Bacteria	k__norank_d__Bacteria	p__Firmicutes	c__Clostridia	o__Lachnospirales	f__Lachnospiraceae	g__Acetitomaculum	s__uncultured_bacterium_g__Acetitomaculum	OTU2878	170	2.049394753453E-5	29.133858267717%
d__Bacteria	k__norank_d__Bacteria	p__Firmicutes	c__Clostridia	o__Oscillospirales	f__Ruminococcaceae	g__norank_f__Ruminococcaceae	s__uncultured_bacterium_g__norank_f__Ruminococcaceae	OTU3601	12	1.4466315906727E-6	2.3622047244094%
d__Bacteria	k__norank_d__Bacteria	p__Firmicutes	c__Clostridia	o__Clostridia_UCG-014	f__norank_o__Clostridia_UCG-014	g__norank_f__norank_o__Clostridia_UCG-014	s__unclassified_g__norank_f__norank_o__Clostridia_UCG-014	OTU3833	324	3.9059052948163E-5	22.834645669291%
d__Bacteria	k__norank_d__Bacteria	p__Firmicutes	c__Clostridia	o__Oscillospirales	f__Ruminococcaceae	g__CAG-352	s__uncultured_bacterium_g__CAG-352	OTU3770	9	1.0849736930045E-6	1.5748031496063%
d__Bacteria	k__norank_d__Bacteria	p__Firmicutes	c__Clostridia	o__Clostridia_UCG-014	f__norank_o__Clostridia_UCG-014	g__norank_f__norank_o__Clostridia_UCG-014	s__unclassified_g__norank_f__norank_o__Clostridia_UCG-014	OTU3836	128	1.5430736967175E-5	14.173228346457%
d__Bacteria	k__norank_d__Bacteria	p__Cyanobacteria	c__Vampirivibrionia	o__Gastranaerophilales	f__norank_o__Gastranaerophilales	g__norank_f__norank_o__Gastranaerophilales	s__uncultured_rumen_bacterium_g__norank_f__norank_o__Gastranaerophilales	OTU2683	19	2.2905000185651E-6	0.78740157480315%
d__Bacteria	k__norank_d__Bacteria	p__Firmicutes	c__Negativicutes	o__Veillonellales-Selenomonadales	f__Selenomonadaceae	g__Anaerovibrio	s__uncultured_bacterium_g__Anaerovibrio	OTU3747	87	1.0488079032377E-5	12.860892388451%
d__Bacteria	k__norank_d__Bacteria	p__Proteobacteria	c__Gammaproteobacteria	o__Burkholderiales	f__Burkholderiaceae	g__Ralstonia	s__Ralstonia_pickettii	OTU145	5246	0.00063241911038908	10.761154855643%
d__Bacteria	k__norank_d__Bacteria	p__Firmicutes	c__Clostridia	o__Lachnospirales	f__Lachnospiraceae	g__unclassified_f__Lachnospiraceae	s__unclassified_f__Lachnospiraceae	OTU522	165	1.989118437175E-5	10.236220472441%
d__Bacteria	k__norank_d__Bacteria	p__Firmicutes	c__Clostridia	o__Peptostreptococcales-Tissierellales	f__norank_o__Peptostreptococcales-Tissierellales	g__Anaerococcus	s__unclassified_g__Anaerococcus	OTU916	9	1.0849736930045E-6	1.5748031496063%
d__Bacteria	k__norank_d__Bacteria	p__Firmicutes	c__Clostridia	o__Lachnospirales	f__Lachnospiraceae	g__unclassified_f__Lachnospiraceae	s__unclassified_f__Lachnospiraceae	OTU2819	22	2.6521579162333E-6	4.1994750656168%
d__Bacteria	k__norank_d__Bacteria	p__Firmicutes	c__Bacilli	o__Erysipelotrichales	f__Erysipelatoclostridiaceae	g__Candidatus_Stoquefichus	s__uncultured_bacterium_g__Candidatus_Stoquefichus	OTU821	5	6.0276316278029E-7	1.3123359580052%
d__Bacteria	k__norank_d__Bacteria	p__Firmicutes	c__Clostridia	o__Lachnospirales	f__Lachnospiraceae	g__unclassified_f__Lachnospiraceae	s__unclassified_f__Lachnospiraceae	OTU3818	4024	0.00048510379340558	60.629921259843%
d__Bacteria	k__norank_d__Bacteria	p__Firmicutes	c__Clostridia	o__Lachnospirales	f__Lachnospiraceae	g__unclassified_f__Lachnospiraceae	s__unclassified_f__Lachnospiraceae	OTU2812	683	8.2337448035788E-5	24.409448818898%
d__Bacteria	k__norank_d__Bacteria	p__Firmicutes	c__Clostridia	o__Oscillospirales	f__Oscillospiraceae	g__Oscillibacter	s__uncultured_organism_g__Oscillibacter	OTU3740	356	4.2916737189957E-5	11.023622047244%
d__Bacteria	k__norank_d__Bacteria	p__Proteobacteria	c__Alphaproteobacteria	o__Sphingomonadales	f__Sphingomonadaceae	g__Sphingomonas	s__Sphingomonas_leidyi	OTU461	305	3.6768552929598E-5	7.6115485564304%
d__Bacteria	k__norank_d__Bacteria	p__Proteobacteria	c__Alphaproteobacteria	o__Rhizobiales	f__Devosiaceae	g__Devosia	s__unclassified_g__Devosia	OTU2283	20	2.4110526511212E-6	2.8871391076115%
d__Bacteria	k__norank_d__Bacteria	p__Firmicutes	c__Bacilli	o__RF39	f__norank_o__RF39	g__norank_f__norank_o__RF39	s__uncultured_rumen_bacterium_g__norank_f__norank_o__RF39	OTU1349	315	3.7974079255158E-5	5.249343832021%
d__Bacteria	k__norank_d__Bacteria	p__Bacteroidota	c__Bacteroidia	o__Bacteroidales	f__Prevotellaceae	g__Prevotellaceae_UCG-003	s__unclassified_g__Prevotellaceae_UCG-003	OTU1106	64	7.7153684835877E-6	8.3989501312336%
d__Bacteria	k__norank_d__Bacteria	p__Firmicutes	c__Clostridia	o__Clostridiales	f__Clostridiaceae	g__Proteiniclasticum	s__uncultured_bacterium_g__Proteiniclasticum	OTU2078	8	9.6442106044847E-7	1.0498687664042%
d__Bacteria	k__norank_d__Bacteria	p__Actinobacteriota	c__Actinobacteria	o__Micromonosporales	f__Micromonosporaceae	g__Stackebrandtia	s__uncultured_bacterium_g__Stackebrandtia	OTU2711	2	2.4110526511212E-7	0.5249343832021%
d__Bacteria	k__norank_d__Bacteria	p__Bacteroidota	c__Bacteroidia	o__Flavobacteriales	f__Weeksellaceae	g__norank_f__Weeksellaceae	s__uncultured_bacterium_g__norank_f__Weeksellaceae	OTU2118	2	2.4110526511212E-7	0.5249343832021%
d__Bacteria	k__norank_d__Bacteria	p__Firmicutes	c__Clostridia	o__Clostridia_vadinBB60_group	f__norank_o__Clostridia_vadinBB60_group	g__norank_f__norank_o__Clostridia_vadinBB60_group	s__uncultured_organism_g__norank_f__norank_o__Clostridia_vadinBB60_group	OTU1298	803	9.6803763942515E-5	39.107611548556%
d__Bacteria	k__norank_d__Bacteria	p__Firmicutes	c__Clostridia	o__Clostridia_UCG-014	f__norank_o__Clostridia_UCG-014	g__norank_f__norank_o__Clostridia_UCG-014	s__uncultured_bacterium_g__norank_f__norank_o__Clostridia_UCG-014	OTU3828	866	0.00010439857979355	10.761154855643%
d__Bacteria	k__norank_d__Bacteria	p__Firmicutes	c__Clostridia	o__Lachnospirales	f__Lachnospiraceae	g__Eubacterium_eligens_group	s__uncultured_bacterium_g__Eubacterium_eligens_group	OTU3272	3309	0.000398908661128	52.230971128609%
d__Bacteria	k__norank_d__Bacteria	p__Firmicutes	c__Clostridia	o__Oscillospirales	f__UCG-010	g__norank_f__UCG-010	s__unclassified_g__norank_f__UCG-010	OTU2808	308	3.7130210827266E-5	28.083989501312%
d__Bacteria	k__norank_d__Bacteria	p__Firmicutes	c__Clostridia	o__Oscillospirales	f__Oscillospiraceae	g__norank_f__Oscillospiraceae	s__uncultured_bacterium_g__norank_f__Oscillospiraceae	OTU2512	4	4.8221053022423E-7	0.78740157480315%
d__Bacteria	k__norank_d__Bacteria	p__Bacteroidota	c__Bacteroidia	o__Bacteroidales	f__Prevotellaceae	g__Prevotella	s__uncultured_bacterium_g__Prevotella	OTU2192	30	3.6165789766817E-6	3.4120734908136%
d__Bacteria	k__norank_d__Bacteria	p__Firmicutes	c__Bacilli	o__RF39	f__norank_o__RF39	g__norank_f__norank_o__RF39	s__gut_metagenome_g__norank_f__norank_o__RF39	OTU1354	43	5.1837631999105E-6	6.8241469816273%
d__Bacteria	k__norank_d__Bacteria	p__Proteobacteria	c__Gammaproteobacteria	o__Burkholderiales	f__Sutterellaceae	g__Sutterella	s__unclassified_g__Sutterella	OTU1826	696	8.3904632259016E-5	14.96062992126%
d__Bacteria	k__norank_d__Bacteria	p__Firmicutes	c__Clostridia	o__Lachnospirales	f__Lachnospiraceae	g__Lachnoclostridium	s__unclassified_g__Lachnoclostridium	OTU808	722	8.7039000705474E-5	41.994750656168%
d__Bacteria	k__norank_d__Bacteria	p__Firmicutes	c__Clostridia	o__Lachnospirales	f__Lachnospiraceae	g__Eubacterium_hallii_group	s__uncultured_bacterium_g__Eubacterium_hallii_group	OTU48	53	6.3892895254711E-6	8.9238845144357%
d__Bacteria	k__norank_d__Bacteria	p__Firmicutes	c__Clostridia	o__Oscillospirales	f__UCG-010	g__norank_f__UCG-010	s__uncultured_bacterium_g__norank_f__UCG-010	OTU1095	17	2.049394753453E-6	4.4619422572178%
d__Bacteria	k__norank_d__Bacteria	p__Firmicutes	c__Clostridia	o__Lachnospirales	f__Lachnospiraceae	g__Lachnospiraceae_NK4A136_group	s__unclassified_g__Lachnospiraceae_NK4A136_group	OTU2846	3319	0.00040011418745356	43.307086614173%
d__Bacteria	k__norank_d__Bacteria	p__Firmicutes	c__Bacilli	o__Lactobacillales	f__Lactobacillaceae	g__Lactobacillus	s__Lactobacillus_salivarius	OTU1695	32376	0.0039030120316349	55.11811023622%
d__Bacteria	k__norank_d__Bacteria	p__Firmicutes	c__Bacilli	o__RF39	f__norank_o__RF39	g__norank_f__norank_o__RF39	s__uncultured_organism_g__norank_f__norank_o__RF39	OTU1574	1150	0.00013863552743947	30.446194225722%
d__Bacteria	k__norank_d__Bacteria	p__Proteobacteria	c__Gammaproteobacteria	o__Pseudomonadales	f__Pseudomonadaceae	g__Thiopseudomonas	s__uncultured_prokaryote_g__Thiopseudomonas	OTU1972	34	4.098789506906E-6	3.4120734908136%
d__Bacteria	k__norank_d__Bacteria	p__Bacteroidota	c__Bacteroidia	o__Chitinophagales	f__Chitinophagaceae	g__Taibaiella	s__uncultured_bacterium_g__Taibaiella	OTU2238	21	2.5316052836772E-6	0.78740157480315%
d__Bacteria	k__norank_d__Bacteria	p__Firmicutes	c__Clostridia	o__Oscillospirales	f__Ruminococcaceae	g__unclassified_f__Ruminococcaceae	s__unclassified_f__Ruminococcaceae	OTU765	11	1.3260789581166E-6	2.6246719160105%
d__Bacteria	k__norank_d__Bacteria	p__Actinobacteriota	c__Coriobacteriia	o__Coriobacteriales	f__Eggerthellaceae	g__Slackia	s__unclassified_g__Slackia	OTU3617	9	1.0849736930045E-6	0.5249343832021%
d__Bacteria	k__norank_d__Bacteria	p__Proteobacteria	c__Gammaproteobacteria	o__Cardiobacteriales	f__Wohlfahrtiimonadaceae	g__Koukoulia	s__Koukoulia_aurantiaca	OTU1393	62	7.4742632184756E-6	2.3622047244094%
d__Bacteria	k__norank_d__Bacteria	p__Acidobacteriota	c__Vicinamibacteria	o__Vicinamibacterales	f__norank_o__Vicinamibacterales	g__norank_f__norank_o__Vicinamibacterales	s__unclassified_g__norank_f__norank_o__Vicinamibacterales	OTU119	2	2.4110526511212E-7	0.26246719160105%
d__Bacteria	k__norank_d__Bacteria	p__Proteobacteria	c__Gammaproteobacteria	o__Pseudomonadales	f__Moraxellaceae	g__Moraxella	s__unclassified_g__Moraxella	OTU1153	16	1.9288421208969E-6	2.6246719160105%
d__Bacteria	k__norank_d__Bacteria	p__Bacteroidota	c__Bacteroidia	o__Flavobacteriales	f__Weeksellaceae	g__Chryseobacterium	s__Chryseobacterium_chengduensis	OTU208	786	9.4754369189062E-5	8.3989501312336%
d__Bacteria	k__norank_d__Bacteria	p__Firmicutes	c__Bacilli	o__RF39	f__norank_o__RF39	g__norank_f__norank_o__RF39	s__unclassified_g__norank_f__norank_o__RF39	OTU1361	5	6.0276316278029E-7	1.0498687664042%
d__Bacteria	k__norank_d__Bacteria	p__Firmicutes	c__Bacilli	o__RF39	f__norank_o__RF39	g__norank_f__norank_o__RF39	s__unclassified_g__norank_f__norank_o__RF39	OTU1363	65	7.8359211161438E-6	6.5616797900262%
d__Bacteria	k__norank_d__Bacteria	p__Firmicutes	c__Clostridia	o__Monoglobales	f__Monoglobaceae	g__Monoglobus	s__uncultured_bacterium_g__Monoglobus	OTU2804	138	1.6636263292736E-5	11.811023622047%
d__Bacteria	k__norank_d__Bacteria	p__Firmicutes	c__Clostridia	o__Oscillospirales	f__Oscillospiraceae	g__UCG-005	s__unclassified_g__UCG-005	OTU1365	43	5.1837631999105E-6	5.7742782152231%
d__Bacteria	k__norank_d__Bacteria	p__Firmicutes	c__Clostridia	o__Peptostreptococcales-Tissierellales	f__norank_o__Peptostreptococcales-Tissierellales	g__Helcococcus	s__uncultured_bacterium_g__Helcococcus	OTU890	63	7.5948158510317E-6	2.3622047244094%
d__Bacteria	k__norank_d__Bacteria	p__Cyanobacteria	c__Vampirivibrionia	o__Gastranaerophilales	f__norank_o__Gastranaerophilales	g__norank_f__norank_o__Gastranaerophilales	s__unclassified_g__norank_f__norank_o__Gastranaerophilales	OTU1229	69	8.318131646368E-6	4.1994750656168%
d__Bacteria	k__norank_d__Bacteria	p__Firmicutes	c__Clostridia	o__Oscillospirales	f__UCG-010	g__norank_f__UCG-010	s__unclassified_g__norank_f__UCG-010	OTU3192	62	7.4742632184756E-6	6.2992125984252%
d__Bacteria	k__norank_d__Bacteria	p__Proteobacteria	c__Gammaproteobacteria	o__Cardiobacteriales	f__Wohlfahrtiimonadaceae	g__Ignatzschineria	s__swine_effluent_bacterium_CHNDP41	OTU3532	28	3.3754737115696E-6	2.0997375328084%
d__Bacteria	k__norank_d__Bacteria	p__Actinobacteriota	c__Actinobacteria	o__Propionibacteriales	f__Propionibacteriaceae	g__Propioniciclava	s__metagenome_g__Propioniciclava	OTU439	5	6.0276316278029E-7	0.26246719160105%
d__Bacteria	k__norank_d__Bacteria	p__Actinobacteriota	c__Actinobacteria	o__Pseudonocardiales	f__Pseudonocardiaceae	g__Pseudonocardia	s__unclassified_g__Pseudonocardia	OTU2336	1	1.2055263255606E-7	0.26246719160105%
d__Bacteria	k__norank_d__Bacteria	p__Firmicutes	c__Clostridia	o__Christensenellales	f__Christensenellaceae	g__Christensenellaceae_R-7_group	s__unclassified_g__Christensenellaceae_R-7_group	OTU371	1	1.2055263255606E-7	0.26246719160105%
d__Bacteria	k__norank_d__Bacteria	p__Proteobacteria	c__Gammaproteobacteria	o__Cellvibrionales	f__Porticoccaceae	g__C1-B045	s__uncultured_bacterium_g__C1-B045	OTU2079	1	1.2055263255606E-7	0.26246719160105%
d__Bacteria	k__norank_d__Bacteria	p__Firmicutes	c__Clostridia	o__Oscillospirales	f__Ruminococcaceae	g__Ruminococcus	s__Ruminococcus_flavefaciens_MA2007	OTU514	148	1.7841789618297E-5	1.3123359580052%
d__Bacteria	k__norank_d__Bacteria	p__Firmicutes	c__Clostridia	o__Clostridiales	f__Clostridiaceae	g__Proteiniclasticum	s__uncultured_bacterium_g__Proteiniclasticum	OTU2215	59	7.1126053208074E-6	3.1496062992126%
d__Bacteria	k__norank_d__Bacteria	p__Firmicutes	c__Clostridia	o__Oscillospirales	f__UCG-010	g__norank_f__UCG-010	s__unclassified_g__norank_f__UCG-010	OTU3048	81	9.7647632370407E-6	13.385826771654%
d__Bacteria	k__norank_d__Bacteria	p__Firmicutes	c__Clostridia	o__Lachnospirales	f__Lachnospiraceae	g__unclassified_f__Lachnospiraceae	s__unclassified_f__Lachnospiraceae	OTU810	250	3.0138158139015E-5	27.034120734908%
d__Bacteria	k__norank_d__Bacteria	p__Cyanobacteria	c__Cyanobacteriia	o__Chloroplast	f__norank_o__Chloroplast	g__norank_f__norank_o__Chloroplast	s__unclassified_g__norank_f__norank_o__Chloroplast	OTU3483	155	1.8685658046189E-5	17.322834645669%
d__Bacteria	k__norank_d__Bacteria	p__Bacteroidota	c__Bacteroidia	o__Bacteroidales	f__Muribaculaceae	g__norank_f__Muribaculaceae	s__uncultured_bacterium_g__norank_f__Muribaculaceae	OTU972	13	1.5671842232288E-6	1.3123359580052%
d__Bacteria	k__norank_d__Bacteria	p__Firmicutes	c__Bacilli	o__Acholeplasmatales	f__Acholeplasmataceae	g__Acholeplasma	s__unclassified_g__Acholeplasma	OTU2136	3	3.6165789766817E-7	0.5249343832021%
d__Bacteria	k__norank_d__Bacteria	p__Firmicutes	c__Clostridia	o__Lachnospirales	f__Lachnospiraceae	g__Lachnoclostridium	s__unclassified_g__Lachnoclostridium	OTU2008	4	4.8221053022423E-7	0.78740157480315%
d__Bacteria	k__norank_d__Bacteria	p__Firmicutes	c__Negativicutes	o__Veillonellales-Selenomonadales	f__Veillonellaceae	g__Veillonella	s__Veillonella_magna	OTU3631	10	1.2055263255606E-6	1.0498687664042%
d__Bacteria	k__norank_d__Bacteria	p__Firmicutes	c__Clostridia	o__Oscillospirales	f__Oscillospiraceae	g__V9D2013_group	s__uncultured_rumen_bacterium_g__V9D2013_group	OTU3042	486	5.8588579422244E-5	39.370078740157%
d__Bacteria	k__norank_d__Bacteria	p__Firmicutes	c__Clostridia	o__Oscillospirales	f__Eubacterium_coprostanoligenes_group	g__norank_f__Eubacterium_coprostanoligenes_group	s__uncultured_Clostridium_sp._g__norank_f__Eubacterium_coprostanoligenes_group	OTU3379	273	3.2910868687804E-5	27.55905511811%
d__Bacteria	k__norank_d__Bacteria	p__Firmicutes	c__Bacilli	o__Erysipelotrichales	f__Erysipelotrichaceae	g__ZOR0006	s__uncultured_bacterium_g__ZOR0006	OTU1487	11	1.3260789581166E-6	0.5249343832021%
d__Bacteria	k__norank_d__Bacteria	p__Firmicutes	c__Clostridia	o__Oscillospirales	f__UCG-010	g__norank_f__UCG-010	s__uncultured_bacterium_g__norank_f__UCG-010	OTU1074	149	1.7962342250853E-5	11.548556430446%
d__Bacteria	k__norank_d__Bacteria	p__Actinobacteriota	c__Actinobacteria	o__Micrococcales	f__Micrococcaceae	g__Micrococcus	s__Micrococcus_luteus_g__Micrococcus	OTU430	556	6.7027263701168E-5	10.498687664042%
d__Bacteria	k__norank_d__Bacteria	p__Firmicutes	c__Clostridia	o__Lachnospirales	f__Lachnospiraceae	g__Marvinbryantia	s__unclassified_g__Marvinbryantia	OTU1794	4146	0.00049981121457742	76.640419947507%
d__Bacteria	k__norank_d__Bacteria	p__Firmicutes	c__Clostridia	o__Clostridia_UCG-014	f__norank_o__Clostridia_UCG-014	g__norank_f__norank_o__Clostridia_UCG-014	s__uncultured_bacterium_g__norank_f__norank_o__Clostridia_UCG-014	OTU1553	4293	0.00051753245156316	47.244094488189%
d__Bacteria	k__norank_d__Bacteria	p__Bacteroidota	c__Bacteroidia	o__Bacteroidales	f__p-2534-18B5_gut_group	g__norank_f__p-2534-18B5_gut_group	s__uncultured_bacterium_g__norank_f__p-2534-18B5_gut_group	OTU1675	12483	0.0015048585121973	53.805774278215%
d__Bacteria	k__norank_d__Bacteria	p__Actinobacteriota	c__Actinobacteria	o__Actinomycetales	f__Actinomycetaceae	g__Actinomyces	s__Actinomyces_radicidentis	OTU361	17	2.049394753453E-6	1.0498687664042%
d__Bacteria	k__norank_d__Bacteria	p__Firmicutes	c__Clostridia	o__Lachnospirales	f__Lachnospiraceae	g__unclassified_f__Lachnospiraceae	s__unclassified_f__Lachnospiraceae	OTU3129	580	6.9920526882514E-5	31.496062992126%
d__Bacteria	k__norank_d__Bacteria	p__Actinobacteriota	c__Actinobacteria	o__Micrococcales	f__Dermabacteraceae	g__Brachybacterium	s__Brachybacterium_paraconglomeratum	OTU231	1409	0.00016985865927149	16.010498687664%
d__Bacteria	k__norank_d__Bacteria	p__Chloroflexi	c__Anaerolineae	o__Ardenticatenales	f__Ardenticatenaceae	g__norank_f__Ardenticatenaceae	s__unclassified_g__norank_f__Ardenticatenaceae	OTU655	3	3.6165789766817E-7	0.26246719160105%
d__Bacteria	k__norank_d__Bacteria	p__Firmicutes	c__Clostridia	o__Christensenellales	f__Christensenellaceae	g__Christensenellaceae_R-7_group	s__uncultured_bacterium_g__Christensenellaceae_R-7_group	OTU3349	721	8.6918448072918E-5	20.997375328084%
d__Bacteria	k__norank_d__Bacteria	p__Actinobacteriota	c__Coriobacteriia	o__Coriobacteriales	f__Coriobacteriaceae	g__Collinsella	s__unclassified_g__Collinsella	OTU2713	646	7.7877000631214E-5	41.207349081365%
d__Bacteria	k__norank_d__Bacteria	p__Firmicutes	c__Clostridia	o__Monoglobales	f__Monoglobaceae	g__Monoglobus	s__unclassified_g__Monoglobus	OTU1297	1310	0.00015792394864844	44.094488188976%
d__Bacteria	k__norank_d__Bacteria	p__Bacteroidota	c__Bacteroidia	o__Bacteroidales	f__Rikenellaceae	g__Rikenellaceae_RC9_gut_group	s__uncultured_bacterium_g__Rikenellaceae_RC9_gut_group	OTU2633	4	4.8221053022423E-7	0.78740157480315%
d__Bacteria	k__norank_d__Bacteria	p__Actinobacteriota	c__Actinobacteria	o__Bifidobacteriales	f__Bifidobacteriaceae	g__unclassified_f__Bifidobacteriaceae	s__unclassified_f__Bifidobacteriaceae	OTU727	4	4.8221053022423E-7	1.0498687664042%
d__Bacteria	k__norank_d__Bacteria	p__Firmicutes	c__Bacilli	o__Lactobacillales	f__Carnobacteriaceae	g__Jeotgalibaca	s__unclassified_g__Jeotgalibaca	OTU1167	7	8.4386842789241E-7	0.78740157480315%
d__Bacteria	k__norank_d__Bacteria	p__Proteobacteria	c__Gammaproteobacteria	o__Burkholderiales	f__Alcaligenaceae	g__Paenalcaligenes	s__unclassified_g__Paenalcaligenes	OTU3277	483	5.8226921524576E-5	8.3989501312336%
d__Bacteria	k__norank_d__Bacteria	p__Firmicutes	c__Clostridia	o__Clostridia_vadinBB60_group	f__norank_o__Clostridia_vadinBB60_group	g__norank_f__norank_o__Clostridia_vadinBB60_group	s__uncultured_bacterium_g__norank_f__norank_o__Clostridia_vadinBB60_group	OTU1533	37	4.4604474045742E-6	5.249343832021%
d__Bacteria	k__norank_d__Bacteria	p__Actinobacteriota	c__Actinobacteria	o__Corynebacteriales	f__Mycobacteriaceae	g__Mycobacterium	s__Mycobacterium_fortuitum	OTU1357	9	1.0849736930045E-6	1.5748031496063%
d__Bacteria	k__norank_d__Bacteria	p__Firmicutes	c__Clostridia	o__Oscillospirales	f__Ruminococcaceae	g__norank_f__Ruminococcaceae	s__uncultured_bacterium_g__norank_f__Ruminococcaceae	OTU2239	12	1.4466315906727E-6	0.78740157480315%
d__Bacteria	k__norank_d__Bacteria	p__Bacteroidota	c__Bacteroidia	o__Sphingobacteriales	f__Sphingobacteriaceae	g__Sphingobacterium	s__unclassified_g__Sphingobacterium	OTU422	26	3.1343684464575E-6	0.26246719160105%
d__Bacteria	k__norank_d__Bacteria	p__Bacteroidota	c__Bacteroidia	o__Bacteroidales	f__Prevotellaceae	g__Prevotella	s__unclassified_g__Prevotella	OTU3190	995	0.00011994986939328	30.446194225722%
d__Bacteria	k__norank_d__Bacteria	p__Proteobacteria	c__Gammaproteobacteria	o__Legionellales	f__Legionellaceae	g__Legionella	s__uncultured_bacterium_g__Legionella	OTU383	3	3.6165789766817E-7	0.26246719160105%
d__Bacteria	k__norank_d__Bacteria	p__Firmicutes	c__Clostridia	o__Oscillospirales	f__UCG-010	g__norank_f__UCG-010	s__unclassified_g__norank_f__UCG-010	OTU2680	2	2.4110526511212E-7	0.5249343832021%
d__Bacteria	k__norank_d__Bacteria	p__Firmicutes	c__Bacilli	o__RF39	f__norank_o__RF39	g__norank_f__norank_o__RF39	s__unclassified_g__norank_f__norank_o__RF39	OTU3038	118	1.4225210641615E-5	9.7112860892388%
d__Bacteria	k__norank_d__Bacteria	p__Bacteroidota	c__Bacteroidia	o__Bacteroidales	f__Muribaculaceae	g__norank_f__Muribaculaceae	s__uncultured_bacterium_g__norank_f__Muribaculaceae	OTU1848	2	2.4110526511212E-7	0.26246719160105%
d__Bacteria	k__norank_d__Bacteria	p__Firmicutes	c__Clostridia	o__Peptococcales	f__Peptococcaceae	g__norank_f__Peptococcaceae	s__unclassified_g__norank_f__Peptococcaceae	OTU2810	374	4.5086684575966E-5	23.359580052493%
d__Bacteria	k__norank_d__Bacteria	p__Bacteroidota	c__Bacteroidia	o__Bacteroidales	f__Muribaculaceae	g__norank_f__Muribaculaceae	s__uncultured_bacterium_g__norank_f__Muribaculaceae	OTU1844	2	2.4110526511212E-7	0.26246719160105%
d__Bacteria	k__norank_d__Bacteria	p__Firmicutes	c__Clostridia	o__Oscillospirales	f__UCG-010	g__norank_f__UCG-010	s__unclassified_g__norank_f__UCG-010	OTU1773	801	9.6562658677403E-5	51.706036745407%
d__Bacteria	k__norank_d__Bacteria	p__Bacteroidota	c__Bacteroidia	o__Bacteroidales	f__Muribaculaceae	g__norank_f__Muribaculaceae	s__uncultured_bacterium_g__norank_f__Muribaculaceae	OTU1842	4	4.8221053022423E-7	0.78740157480315%
d__Bacteria	k__norank_d__Bacteria	p__Firmicutes	c__Clostridia	o__Oscillospirales	f__Ruminococcaceae	g__unclassified_f__Ruminococcaceae	s__unclassified_f__Ruminococcaceae	OTU2089	5	6.0276316278029E-7	0.78740157480315%
d__Bacteria	k__norank_d__Bacteria	p__Verrucomicrobiota	c__Kiritimatiellae	o__WCHB1-41	f__norank_o__WCHB1-41	g__norank_f__norank_o__WCHB1-41	s__unclassified_g__norank_f__norank_o__WCHB1-41	OTU3123	492	5.9311895217581E-5	19.422572178478%
d__Bacteria	k__norank_d__Bacteria	p__Bacteroidota	c__Bacteroidia	o__Bacteroidales	f__Rikenellaceae	g__dgA-11_gut_group	s__uncultured_Bacteroidales_bacterium_g__dgA-11_gut_group	OTU3275	3389	0.00040855287173248	61.417322834646%
d__Bacteria	k__norank_d__Bacteria	p__Firmicutes	c__Clostridia	o__Oscillospirales	f__unclassified_o__Oscillospirales	g__unclassified_o__Oscillospirales	s__unclassified_o__Oscillospirales	OTU2885	1	1.2055263255606E-7	0.26246719160105%
d__Bacteria	k__norank_d__Bacteria	p__Bacteroidota	c__Bacteroidia	o__Cytophagales	f__Spirosomaceae	g__Dyadobacter	s__Dyadobacter_fermentans	OTU645	13	1.5671842232288E-6	0.5249343832021%
d__Bacteria	k__norank_d__Bacteria	p__Firmicutes	c__Clostridia	o__Lachnospirales	f__Lachnospiraceae	g__Lachnospira	s__uncultured_bacterium_g__Lachnospira	OTU1155	55	6.6303947905832E-6	7.8740157480315%
d__Bacteria	k__norank_d__Bacteria	p__Bacteroidota	c__Bacteroidia	o__Bacteroidales	f__Prevotellaceae	g__unclassified_f__Prevotellaceae	s__unclassified_f__Prevotellaceae	OTU1428	1	1.2055263255606E-7	0.26246719160105%
d__Bacteria	k__norank_d__Bacteria	p__Acidobacteriota	c__Vicinamibacteria	o__Vicinamibacterales	f__Vicinamibacteraceae	g__norank_f__Vicinamibacteraceae	s__uncultured_Acidobacteria_bacterium_g__norank_f__Vicinamibacteraceae	OTU58	3	3.6165789766817E-7	0.26246719160105%
d__Bacteria	k__norank_d__Bacteria	p__Firmicutes	c__Clostridia	o__unclassified_c__Clostridia	f__unclassified_c__Clostridia	g__unclassified_c__Clostridia	s__unclassified_c__Clostridia	OTU1379	2	2.4110526511212E-7	0.5249343832021%
d__Bacteria	k__norank_d__Bacteria	p__Firmicutes	c__Clostridia	o__Oscillospirales	f__Oscillospiraceae	g__UCG-002	s__uncultured_organism_g__UCG-002	OTU313	66	7.9564737486998E-6	4.4619422572178%
d__Bacteria	k__norank_d__Bacteria	p__Firmicutes	c__Bacilli	o__Erysipelotrichales	f__Erysipelatoclostridiaceae	g__UCG-004	s__unclassified_g__UCG-004	OTU3837	2	2.4110526511212E-7	0.5249343832021%
d__Bacteria	k__norank_d__Bacteria	p__Firmicutes	c__Clostridia	o__Peptostreptococcales-Tissierellales	f__norank_o__Peptostreptococcales-Tissierellales	g__W5053	s__unclassified_g__W5053	OTU3394	1919	0.00023134050187508	15.748031496063%
d__Bacteria	k__norank_d__Bacteria	p__Firmicutes	c__Clostridia	o__unclassified_c__Clostridia	f__unclassified_c__Clostridia	g__unclassified_c__Clostridia	s__unclassified_c__Clostridia	OTU1372	8	9.6442106044847E-7	2.0997375328084%
d__Bacteria	k__norank_d__Bacteria	p__Firmicutes	c__Clostridia	o__Oscillospirales	f__Ruminococcaceae	g__unclassified_f__Ruminococcaceae	s__unclassified_f__Ruminococcaceae	OTU949	81	9.7647632370407E-6	8.9238845144357%
d__Bacteria	k__norank_d__Bacteria	p__Firmicutes	c__Clostridia	o__Peptostreptococcales-Tissierellales	f__norank_o__Peptostreptococcales-Tissierellales	g__W5053	s__unclassified_g__W5053	OTU2418	329	3.9661816110943E-5	12.59842519685%
d__Bacteria	k__norank_d__Bacteria	p__Firmicutes	c__Clostridia	o__Oscillospirales	f__Ruminococcaceae	g__norank_f__Ruminococcaceae	s__uncultured_bacterium_g__norank_f__Ruminococcaceae	OTU3436	3	3.6165789766817E-7	0.5249343832021%
d__Bacteria	k__norank_d__Bacteria	p__Firmicutes	c__Bacilli	o__Erysipelotrichales	f__Erysipelotrichaceae	g__Catenisphaera	s__unclassified_g__Catenisphaera	OTU2977	3968	0.00047835284598244	36.220472440945%
d__Bacteria	k__norank_d__Bacteria	p__Proteobacteria	c__Gammaproteobacteria	o__Burkholderiales	f__Rhodocyclaceae	g__Thauera	s__uncultured_bacterium_g__Thauera	OTU372	6	7.2331579533635E-7	1.0498687664042%
d__Bacteria	k__norank_d__Bacteria	p__Chloroflexi	c__Anaerolineae	o__SBR1031	f__A4b	g__norank_f__A4b	s__unclassified_g__norank_f__A4b	OTU17	4	4.8221053022423E-7	0.26246719160105%
d__Bacteria	k__norank_d__Bacteria	p__unclassified_k__norank_d__Bacteria	c__unclassified_k__norank_d__Bacteria	o__unclassified_k__norank_d__Bacteria	f__unclassified_k__norank_d__Bacteria	g__unclassified_k__norank_d__Bacteria	s__unclassified_k__norank_d__Bacteria	OTU339	11	1.3260789581166E-6	1.5748031496063%
d__Bacteria	k__norank_d__Bacteria	p__unclassified_k__norank_d__Bacteria	c__unclassified_k__norank_d__Bacteria	o__unclassified_k__norank_d__Bacteria	f__unclassified_k__norank_d__Bacteria	g__unclassified_k__norank_d__Bacteria	s__unclassified_k__norank_d__Bacteria	OTU338	7	8.4386842789241E-7	1.3123359580052%
d__Bacteria	k__norank_d__Bacteria	p__Sumerlaeota	c__Sumerlaeia	o__Sumerlaeales	f__Sumerlaeaceae	g__Sumerlaea	s__unclassified_g__Sumerlaea	OTU417	1	1.2055263255606E-7	0.26246719160105%
d__Bacteria	k__norank_d__Bacteria	p__Calditrichota	c__Calditrichia	o__Calditrichales	f__Calditrichaceae	g__norank_f__Calditrichaceae	s__uncultured_Deferribacteres_bacterium_g__norank	OTU54	5	6.0276316278029E-7	0.26246719160105%
d__Bacteria	k__norank_d__Bacteria	p__Firmicutes	c__Clostridia	o__Clostridia_vadinBB60_group	f__norank_o__Clostridia_vadinBB60_group	g__norank_f__norank_o__Clostridia_vadinBB60_group	s__unclassified_g__norank_f__norank_o__Clostridia_vadinBB60_group	OTU1108	4	4.8221053022423E-7	1.0498687664042%
d__Bacteria	k__norank_d__Bacteria	p__Bacteroidota	c__Bacteroidia	o__Flavobacteriales	f__Flavobacteriaceae	g__Flavobacterium	s__uncultured_bacterium_g__Flavobacterium	OTU1121	4	4.8221053022423E-7	0.78740157480315%
d__Bacteria	k__norank_d__Bacteria	p__Bacteroidota	c__Bacteroidia	o__Bacteroidales	f__Tannerellaceae	g__Parabacteroides	s__unclassified_g__Parabacteroides	OTU600	20	2.4110526511212E-6	2.0997375328084%
d__Bacteria	k__norank_d__Bacteria	p__Firmicutes	c__Bacilli	o__Bacillales	f__Bacillaceae	g__Oceanobacillus	s__Oceanobacillus_oncorhynchi_subsp._incaldanensis	OTU793	19	2.2905000185651E-6	1.8372703412073%
d__Bacteria	k__norank_d__Bacteria	p__Firmicutes	c__Clostridia	o__Clostridia_vadinBB60_group	f__norank_o__Clostridia_vadinBB60_group	g__norank_f__norank_o__Clostridia_vadinBB60_group	s__gut_metagenome_g__norank_f__norank	OTU1510	3	3.6165789766817E-7	0.5249343832021%
d__Bacteria	k__norank_d__Bacteria	p__Firmicutes	c__Bacilli	o__Erysipelotrichales	f__Erysipelotrichaceae	g__norank_f__Erysipelotrichaceae	s__uncultured_Allobaculum_sp._g__norank	OTU2281	9	1.0849736930045E-6	0.5249343832021%
d__Bacteria	k__norank_d__Bacteria	p__Bdellovibrionota	c__Oligoflexia	o__Oligoflexales	f__norank_o__Oligoflexales	g__norank_f__norank_o__Oligoflexales	s__unclassified_g__norank_f__norank_o__Oligoflexales	OTU265	3	3.6165789766817E-7	0.26246719160105%
d__Bacteria	k__norank_d__Bacteria	p__Firmicutes	c__Clostridia	o__Peptostreptococcales-Tissierellales	f__Anaerovoracaceae	g__Family_XIII_UCG-001	s__uncultured_Anaerovorax_sp._g__Family_XIII_UCG-001	OTU1817	345	4.159065823184E-5	26.246719160105%
d__Bacteria	k__norank_d__Bacteria	p__Actinobacteriota	c__Actinobacteria	o__Pseudonocardiales	f__Pseudonocardiaceae	g__Pseudonocardia	s__uncultured_bacterium_g__Pseudonocardia	OTU2337	1	1.2055263255606E-7	0.26246719160105%
d__Bacteria	k__norank_d__Bacteria	p__Firmicutes	c__Bacilli	o__RF39	f__norank_o__RF39	g__norank_f__norank_o__RF39	s__unclassified_g__norank_f__norank_o__RF39	OTU1187	13	1.5671842232288E-6	2.0997375328084%
d__Bacteria	k__norank_d__Bacteria	p__Firmicutes	c__Clostridia	o__Peptostreptococcales-Tissierellales	f__Anaerovoracaceae	g__unclassified_f__Anaerovoracaceae	s__unclassified_f__Anaerovoracaceae	OTU2984	214	2.5798263366996E-5	20.472440944882%
d__Bacteria	k__norank_d__Bacteria	p__Firmicutes	c__Clostridia	o__unclassified_c__Clostridia	f__unclassified_c__Clostridia	g__unclassified_c__Clostridia	s__unclassified_c__Clostridia	OTU3590	129	1.5551289599732E-5	14.96062992126%
d__Bacteria	k__norank_d__Bacteria	p__Firmicutes	c__Clostridia	o__norank_c__Clostridia	f__Hungateiclostridiaceae	g__Fastidiosipila	s__unclassified_g__Fastidiosipila	OTU2882	7901	0.00095248634982542	6.0367454068241%
d__Bacteria	k__norank_d__Bacteria	p__Firmicutes	c__Clostridia	o__Oscillospirales	f__Oscillospiraceae	g__Intestinimonas	s__uncultured_organism_g__Intestinimonas	OTU158	8557	0.0010315688767822	47.50656167979%
d__Bacteria	k__norank_d__Bacteria	p__Firmicutes	c__Bacilli	o__RF39	f__norank_o__RF39	g__norank_f__norank_o__RF39	s__unclassified_g__norank_f__norank_o__RF39	OTU2627	15	1.8082894883409E-6	1.0498687664042%
d__Bacteria	k__norank_d__Bacteria	p__Bacteroidota	c__Bacteroidia	o__Bacteroidales	f__Bacteroidaceae	g__Bacteroides	s__unclassified_g__Bacteroides	OTU84	350	4.219342139462E-5	10.236220472441%
d__Bacteria	k__norank_d__Bacteria	p__Proteobacteria	c__Gammaproteobacteria	o__Enterobacterales	f__Yersiniaceae	g__Serratia	s__unclassified_g__Serratia	OTU1158	10	1.2055263255606E-6	1.0498687664042%
d__Bacteria	k__norank_d__Bacteria	p__Firmicutes	c__Clostridia	o__Lachnospirales	f__Lachnospiraceae	g__unclassified_f__Lachnospiraceae	s__unclassified_f__Lachnospiraceae	OTU565	13	1.5671842232288E-6	2.8871391076115%
d__Bacteria	k__norank_d__Bacteria	p__Firmicutes	c__Clostridia	o__Lachnospirales	f__Lachnospiraceae	g__unclassified_f__Lachnospiraceae	s__unclassified_f__Lachnospiraceae	OTU562	69	8.318131646368E-6	12.073490813648%
d__Bacteria	k__norank_d__Bacteria	p__Firmicutes	c__Clostridia	o__Peptostreptococcales-Tissierellales	f__norank_o__Peptostreptococcales-Tissierellales	g__Helcococcus	s__uncultured_bacterium_g__Helcococcus	OTU2864	39	4.7015526696863E-6	4.9868766404199%
d__Bacteria	k__norank_d__Bacteria	p__Firmicutes	c__Negativicutes	o__Veillonellales-Selenomonadales	f__Veillonellaceae	g__Megasphaera	s__uncultured_organism_g__Megasphaera	OTU350	1	1.2055263255606E-7	0.26246719160105%
d__Bacteria	k__norank_d__Bacteria	p__Proteobacteria	c__Gammaproteobacteria	o__Pseudomonadales	f__Moraxellaceae	g__Acinetobacter	s__unclassified_g__Acinetobacter	OTU2267	540	6.5098421580271E-5	4.1994750656168%
d__Bacteria	k__norank_d__Bacteria	p__Firmicutes	c__Bacilli	o__Lactobacillales	f__Aerococcaceae	g__Bavariicoccus	s__unclassified_g__Bavariicoccus	OTU427	6	7.2331579533635E-7	0.78740157480315%
d__Bacteria	k__norank_d__Bacteria	p__Actinobacteriota	c__Coriobacteriia	o__Coriobacteriales	f__Atopobiaceae	g__Coriobacteriaceae_UCG-002	s__uncultured_bacterium_g__Coriobacteriaceae_UCG-002	OTU2229	4	4.8221053022423E-7	0.5249343832021%
d__Bacteria	k__norank_d__Bacteria	p__Bacteroidota	c__Bacteroidia	o__Flavobacteriales	f__Weeksellaceae	g__Chryseobacterium	s__Chryseobacterium_taklimakanense	OTU410	289	3.4839710808701E-5	2.0997375328084%
d__Bacteria	k__norank_d__Bacteria	p__Patescibacteria	c__Saccharimonadia	o__Saccharimonadales	f__Saccharimonadaceae	g__Candidatus_Saccharimonas	s__uncultured_bacterium_g__Candidatus_Saccharimonas	OTU3570	30	3.6165789766817E-6	4.4619422572178%
d__Bacteria	k__norank_d__Bacteria	p__Bacteroidota	c__Bacteroidia	o__Bacteroidales	f__Muribaculaceae	g__norank_f__Muribaculaceae	s__uncultured_bacterium_g__norank_f__Muribaculaceae	OTU2866	3040	0.00036648000297042	38.057742782152%
d__Bacteria	k__norank_d__Bacteria	p__Firmicutes	c__Clostridia	o__Lachnospirales	f__Lachnospiraceae	g__Cellulosilyticum	s__unclassified_g__Cellulosilyticum	OTU1281	38	4.5810000371302E-6	4.4619422572178%
d__Bacteria	k__norank_d__Bacteria	p__Firmicutes	c__Bacilli	o__unclassified_c__Bacilli	f__unclassified_c__Bacilli	g__unclassified_c__Bacilli	s__unclassified_c__Bacilli	OTU61	5	6.0276316278029E-7	0.26246719160105%
d__Bacteria	k__norank_d__Bacteria	p__Firmicutes	c__Clostridia	o__norank_c__Clostridia	f__Hungateiclostridiaceae	g__Mageibacillus	s__Clostridiales_bacterium_canine_oral_taxon_216	OTU1088	5	6.0276316278029E-7	1.0498687664042%
d__Bacteria	k__norank_d__Bacteria	p__Actinobacteriota	c__Coriobacteriia	o__Coriobacteriales	f__Eggerthellaceae	g__unclassified_f__Eggerthellaceae	s__unclassified_f__Eggerthellaceae	OTU2890	1680	0.00020252842269418	41.732283464567%
d__Bacteria	k__norank_d__Bacteria	p__Firmicutes	c__Clostridia	o__Clostridia_UCG-014	f__norank_o__Clostridia_UCG-014	g__norank_f__norank_o__Clostridia_UCG-014	s__unclassified_g__norank_f__norank_o__Clostridia_UCG-014	OTU1396	65	7.8359211161438E-6	10.236220472441%
d__Bacteria	k__norank_d__Bacteria	p__Patescibacteria	c__Saccharimonadia	o__Saccharimonadales	f__unclassified_o__Saccharimonadales	g__unclassified_o__Saccharimonadales	s__unclassified_o__Saccharimonadales	OTU2350	2	2.4110526511212E-7	0.26246719160105%
d__Bacteria	k__norank_d__Bacteria	p__Bacteroidota	c__Bacteroidia	o__Bacteroidales	f__Bacteroidaceae	g__Bacteroides	s__Bacteroides_eggerthii	OTU3609	314	3.7853526622602E-5	11.286089238845%
d__Bacteria	k__norank_d__Bacteria	p__Bacteroidota	c__Bacteroidia	o__Bacteroidales	f__Prevotellaceae	g__norank_f__Prevotellaceae	s__uncultured_bacterium_g__norank_f__Prevotellaceae	OTU973	409	4.9306026715428E-5	19.422572178478%
d__Bacteria	k__norank_d__Bacteria	p__Firmicutes	c__Clostridia	o__Oscillospirales	f__Ruminococcaceae	g__unclassified_f__Ruminococcaceae	s__unclassified_f__Ruminococcaceae	OTU1264	41	4.9426579347984E-6	2.6246719160105%
d__Bacteria	k__norank_d__Bacteria	p__Bacteroidota	c__Bacteroidia	o__Bacteroidales	f__Prevotellaceae	g__Alloprevotella	s__Prevotellaceae_bacterium_Marseille-P2831	OTU3125	30	3.6165789766817E-6	3.6745406824147%
d__Bacteria	k__norank_d__Bacteria	p__Firmicutes	c__Bacilli	o__RF39	f__norank_o__RF39	g__norank_f__norank_o__RF39	s__unclassified_g__norank_f__norank_o__RF39	OTU2518	2	2.4110526511212E-7	0.5249343832021%
d__Bacteria	k__norank_d__Bacteria	p__Proteobacteria	c__Alphaproteobacteria	o__Rhizobiales	f__Beijerinckiaceae	g__Microvirga	s__unclassified_g__Microvirga	OTU60	9	1.0849736930045E-6	0.78740157480315%
d__Bacteria	k__norank_d__Bacteria	p__Firmicutes	c__Bacilli	o__Staphylococcales	f__Staphylococcaceae	g__Staphylococcus	s__Staphylococcus_simulans	OTU216	1067	0.00012862965893731	18.635170603675%
d__Bacteria	k__norank_d__Bacteria	p__Firmicutes	c__Clostridia	o__Oscillospirales	f__Oscillospiraceae	g__UCG-005	s__uncultured_bacterium_g__UCG-005	OTU1304	17040	0.0020542168587552	68.766404199475%
d__Bacteria	k__norank_d__Bacteria	p__Firmicutes	c__Clostridia	o__Peptostreptococcales-Tissierellales	f__norank_o__Peptostreptococcales-Tissierellales	g__Tissierella	s__unclassified_g__Tissierella	OTU3510	42	5.0632105673544E-6	3.9370078740157%
d__Bacteria	k__norank_d__Bacteria	p__Firmicutes	c__Clostridia	o__Oscillospirales	f__Ruminococcaceae	g__Anaerofilum	s__uncultured_Anaerofilum_sp.	OTU740	1	1.2055263255606E-7	0.26246719160105%
d__Bacteria	k__norank_d__Bacteria	p__Actinobacteriota	c__Actinobacteria	o__Streptomycetales	f__Streptomycetaceae	g__Streptomyces	s__Actinomycetales_bacterium_HO2017	OTU1383	3	3.6165789766817E-7	0.78740157480315%
d__Bacteria	k__norank_d__Bacteria	p__Firmicutes	c__Clostridia	o__Oscillospirales	f__Ruminococcaceae	g__unclassified_f__Ruminococcaceae	s__unclassified_f__Ruminococcaceae	OTU1060	20	2.4110526511212E-6	3.6745406824147%
d__Bacteria	k__norank_d__Bacteria	p__Proteobacteria	c__Gammaproteobacteria	o__Oceanospirillales	f__Alcanivoracaceae1	g__Alcanivorax	s__Alcanivorax_dieselolei	OTU2654	2	2.4110526511212E-7	0.5249343832021%
d__Bacteria	k__norank_d__Bacteria	p__Firmicutes	c__Clostridia	o__Clostridia_vadinBB60_group	f__norank_o__Clostridia_vadinBB60_group	g__norank_f__norank_o__Clostridia_vadinBB60_group	s__uncultured_bacterium_g__norank_f__norank_o__Clostridia_vadinBB60_group	OTU2097	57	6.8715000556953E-6	4.1994750656168%
d__Bacteria	k__norank_d__Bacteria	p__Firmicutes	c__Clostridia	o__Oscillospirales	f__Oscillospiraceae	g__UCG-005	s__uncultured_bacterium_g__UCG-005	OTU1097	122	1.4707421171839E-5	14.435695538058%
d__Bacteria	k__norank_d__Bacteria	p__Firmicutes	c__Clostridia	o__Oscillospirales	f__UCG-010	g__norank_f__UCG-010	s__unclassified_g__norank_f__UCG-010	OTU845	4	4.8221053022423E-7	1.0498687664042%
d__Bacteria	k__norank_d__Bacteria	p__Bacteroidota	c__Bacteroidia	o__Bacteroidales	f__Rikenellaceae	g__Alistipes	s__gut_metagenome_g__Alistipes	OTU2202	9	1.0849736930045E-6	1.8372703412073%
d__Bacteria	k__norank_d__Bacteria	p__unclassified_k__norank_d__Bacteria	c__unclassified_k__norank_d__Bacteria	o__unclassified_k__norank_d__Bacteria	f__unclassified_k__norank_d__Bacteria	g__unclassified_k__norank_d__Bacteria	s__unclassified_k__norank_d__Bacteria	OTU3025	191	2.3025552818207E-5	11.023622047244%
d__Bacteria	k__norank_d__Bacteria	p__Cyanobacteria	c__Cyanobacteriia	o__Cyanobacteriales	f__Microcystaceae	g__Synechocystis_PCC-6803	s__Synechocystis_sp._PCC_6803_g__Synechocystis_PCC-6803	OTU451	4	4.8221053022423E-7	0.5249343832021%
d__Bacteria	k__norank_d__Bacteria	p__Firmicutes	c__Clostridia	o__Oscillospirales	f__Ruminococcaceae	g__Ruminococcus	s__metagenome_g__Ruminococcus	OTU3113	1469	0.00017709181722485	44.094488188976%
d__Bacteria	k__norank_d__Bacteria	p__Bacteroidota	c__Bacteroidia	o__Sphingobacteriales	f__Sphingobacteriaceae	g__Sphingobacterium	s__unclassified_g__Sphingobacterium	OTU635	4	4.8221053022423E-7	0.26246719160105%
d__Bacteria	k__norank_d__Bacteria	p__Bacteroidota	c__Bacteroidia	o__Bacteroidales	f__Rikenellaceae	g__Rikenellaceae_RC9_gut_group	s__uncultured_bacterium_g__Rikenellaceae_RC9_gut_group	OTU1763	14	1.6877368557848E-6	1.5748031496063%
d__Bacteria	k__norank_d__Bacteria	p__Firmicutes	c__Negativicutes	o__Veillonellales-Selenomonadales	f__Selenomonadaceae	g__Anaerovibrio	s__uncultured_rumen_bacterium_g__Anaerovibrio	OTU2848	93	1.1211394827713E-5	7.8740157480315%
d__Bacteria	k__norank_d__Bacteria	p__Firmicutes	c__Clostridia	o__Christensenellales	f__Christensenellaceae	g__Christensenellaceae_R-7_group	s__unclassified_g__Christensenellaceae_R-7_group	OTU1698	5815	0.00070101355831348	79.790026246719%
d__Bacteria	k__norank_d__Bacteria	p__Firmicutes	c__Clostridia	o__Peptostreptococcales-Tissierellales	f__norank_o__Peptostreptococcales-Tissierellales	g__Finegoldia	s__unclassified_g__Finegoldia	OTU2557	64	7.7153684835877E-6	0.78740157480315%
d__Bacteria	k__norank_d__Bacteria	p__Firmicutes	c__Clostridia	o__Oscillospirales	f__Oscillospiraceae	g__norank_f__Oscillospiraceae	s__uncultured_rumen_bacterium_g__norank_f__Oscillospiraceae	OTU246	1967	0.00023712702823777	41.994750656168%
d__Bacteria	k__norank_d__Bacteria	p__Firmicutes	c__Clostridia	o__Peptostreptococcales-Tissierellales	f__Sedimentibacteraceae	g__Sedimentibacter	s__unclassified_g__Sedimentibacter	OTU3465	14	1.6877368557848E-6	0.78740157480315%
d__Bacteria	k__norank_d__Bacteria	p__Firmicutes	c__Clostridia	o__Lachnospirales	f__Lachnospiraceae	g__Lachnoclostridium	s__Lachnoclostridium_sp._YL32	OTU3780	25604	0.0030866296039653	41.207349081365%
d__Bacteria	k__norank_d__Bacteria	p__Bacteroidota	c__Bacteroidia	o__Flavobacteriales	f__Weeksellaceae	g__Chryseobacterium	s__unclassified_g__Chryseobacterium	OTU178	1389	0.00016744760662036	12.073490813648%
d__Bacteria	k__norank_d__Bacteria	p__Firmicutes	c__Clostridia	o__norank_c__Clostridia	f__Hungateiclostridiaceae	g__Fastidiosipila	s__Clostridiales_bacterium_feline_oral_taxon_339	OTU218	189	2.2784447553095E-5	5.7742782152231%
d__Bacteria	k__norank_d__Bacteria	p__Firmicutes	c__Clostridia	o__unclassified_c__Clostridia	f__unclassified_c__Clostridia	g__unclassified_c__Clostridia	s__unclassified_c__Clostridia	OTU2529	1	1.2055263255606E-7	0.26246719160105%
d__Bacteria	k__norank_d__Bacteria	p__Firmicutes	c__Clostridia	o__unclassified_c__Clostridia	f__unclassified_c__Clostridia	g__unclassified_c__Clostridia	s__unclassified_c__Clostridia	OTU1610	96	1.1573052725382E-5	17.060367454068%
d__Bacteria	k__norank_d__Bacteria	p__Bacteroidota	c__Bacteroidia	o__Bacteroidales	f__Porphyromonadaceae	g__Porphyromonas	s__Porphyromonas_endodontalis	OTU310	7	8.4386842789241E-7	0.26246719160105%
d__Bacteria	k__norank_d__Bacteria	p__Firmicutes	c__Clostridia	o__Lachnospirales	f__Lachnospiraceae	g__unclassified_f__Lachnospiraceae	s__unclassified_f__Lachnospiraceae	OTU3152	1088	0.00013116126422099	36.745406824147%
d__Bacteria	k__norank_d__Bacteria	p__Campilobacterota	c__Campylobacteria	o__Campylobacterales	f__Arcobacteraceae	g__Pseudarcobacter	s__uncultured_bacterium_g__Pseudarcobacter	OTU1129	1	1.2055263255606E-7	0.26246719160105%
d__Bacteria	k__norank_d__Bacteria	p__Firmicutes	c__Clostridia	o__Oscillospirales	f__Oscillospiraceae	g__NK4A214_group	s__unclassified_g__NK4A214_group	OTU1212	7	8.4386842789241E-7	0.78740157480315%
d__Bacteria	k__norank_d__Bacteria	p__Patescibacteria	c__Saccharimonadia	o__Saccharimonadales	f__unclassified_o__Saccharimonadales	g__unclassified_o__Saccharimonadales	s__unclassified_o__Saccharimonadales	OTU3576	45	5.4248684650226E-6	2.8871391076115%
d__Bacteria	k__norank_d__Bacteria	p__Firmicutes	c__Clostridia	o__Oscillospirales	f__Eubacterium_coprostanoligenes_group	g__norank_f__Eubacterium_coprostanoligenes_group	s__unclassified_g__norank_f__Eubacterium_coprostanoligenes_group	OTU2515	717	8.6436237542694E-5	21.784776902887%
d__Bacteria	k__norank_d__Bacteria	p__Firmicutes	c__Clostridia	o__Lachnospirales	f__Lachnospiraceae	g__Cellulosilyticum	s__uncultured_bacterium_g__Cellulosilyticum	OTU419	28	3.3754737115696E-6	3.4120734908136%
d__Bacteria	k__norank_d__Bacteria	p__Actinobacteriota	c__Coriobacteriia	o__Coriobacteriales	f__Atopobiaceae	g__Atopobium	s__Atopobium_minutum	OTU161	1016	0.00012248147467696	15.223097112861%
d__Bacteria	k__norank_d__Bacteria	p__Firmicutes	c__Bacilli	o__Erysipelotrichales	f__unclassified_o__Erysipelotrichales	g__unclassified_o__Erysipelotrichales	s__unclassified_o__Erysipelotrichales	OTU2716	2	2.4110526511212E-7	0.26246719160105%
d__Bacteria	k__norank_d__Bacteria	p__Cyanobacteria	c__Vampirivibrionia	o__Gastranaerophilales	f__norank_o__Gastranaerophilales	g__norank_f__norank_o__Gastranaerophilales	s__unclassified_g__norank_f__norank_o__Gastranaerophilales	OTU734	4	4.8221053022423E-7	1.0498687664042%
d__Bacteria	k__norank_d__Bacteria	p__Bacteroidota	c__Bacteroidia	o__Bacteroidales	f__Prevotellaceae	g__Alloprevotella	s__uncultured_bacterium_g__Alloprevotella	OTU3225	1946	0.00023459542295409	36.482939632546%
d__Bacteria	k__norank_d__Bacteria	p__Firmicutes	c__Bacilli	o__RF39	f__norank_o__RF39	g__norank_f__norank_o__RF39	s__unclassified_g__norank_f__norank_o__RF39	OTU3489	131	1.5792394864844E-5	14.96062992126%
d__Bacteria	k__norank_d__Bacteria	p__Firmicutes	c__Clostridia	o__Lachnospirales	f__Lachnospiraceae	g__unclassified_f__Lachnospiraceae	s__unclassified_f__Lachnospiraceae	OTU3397	37	4.4604474045742E-6	6.5616797900262%
d__Bacteria	k__norank_d__Bacteria	p__Bacteroidota	c__Bacteroidia	o__Bacteroidales	f__Dysgonomonadaceae	g__Proteiniphilum	s__unclassified_g__Proteiniphilum	OTU1016	349	4.2072868762064E-5	7.6115485564304%
d__Bacteria	k__norank_d__Bacteria	p__Firmicutes	c__Clostridia	o__Oscillospirales	f__Ruminococcaceae	g__Ruminococcus	s__bacterium_ic1277	OTU1711	48142	0.0058036448365138	47.244094488189%
d__Bacteria	k__norank_d__Bacteria	p__Firmicutes	c__Clostridia	o__Oscillospirales	f__Oscillospiraceae	g__UCG-005	s__unclassified_g__UCG-005	OTU2822	11	1.3260789581166E-6	2.6246719160105%
d__Bacteria	k__norank_d__Bacteria	p__Firmicutes	c__Clostridia	o__Christensenellales	f__Christensenellaceae	g__Christensenellaceae_R-7_group	s__gut_metagenome_g__Christensenellaceae_R-7_group	OTU525	23	2.7727105487893E-6	5.249343832021%
d__Bacteria	k__norank_d__Bacteria	p__Firmicutes	c__Bacilli	o__Bacillales	f__Planococcaceae	g__Kurthia	s__uncultured_bacterium_g__Kurthia	OTU3145	11214	0.0013518772214836	26.771653543307%
d__Bacteria	k__norank_d__Bacteria	p__Actinobacteriota	c__Actinobacteria	o__Propionibacteriales	f__Propionibacteriaceae	g__Propionimicrobium	s__Propionibacterium_lymphophilum	OTU3526	38	4.5810000371302E-6	3.4120734908136%
d__Bacteria	k__norank_d__Bacteria	p__Firmicutes	c__Clostridia	o__Christensenellales	f__Christensenellaceae	g__Christensenellaceae_R-7_group	s__unclassified_g__Christensenellaceae_R-7_group	OTU1210	95	1.1452500092826E-5	6.2992125984252%
d__Bacteria	k__norank_d__Bacteria	p__Actinobacteriota	c__Thermoleophilia	o__Solirubrobacterales	f__Solirubrobacteraceae	g__Conexibacter	s__unclassified_g__Conexibacter	OTU2371	3	3.6165789766817E-7	0.26246719160105%
d__Bacteria	k__norank_d__Bacteria	p__Firmicutes	c__Clostridia	o__Oscillospirales	f__Eubacterium_coprostanoligenes_group	g__norank_f__Eubacterium_coprostanoligenes_group	s__uncultured_rumen_bacterium_g__norank_f__Eubacterium_coprostanoligenes_group	OTU3339	1521	0.00018336055411776	42.782152230971%
d__Bacteria	k__norank_d__Bacteria	p__Firmicutes	c__Clostridia	o__Oscillospirales	f__Butyricicoccaceae	g__UCG-009	s__uncultured_bacterium_g__UCG-009	OTU1211	3	3.6165789766817E-7	0.78740157480315%
d__Bacteria	k__norank_d__Bacteria	p__Bacteroidota	c__Bacteroidia	o__Bacteroidales	f__Paludibacteraceae	g__H1	s__uncultured_Paludibacter_sp._g__H1	OTU628	2	2.4110526511212E-7	0.26246719160105%
d__Bacteria	k__norank_d__Bacteria	p__Firmicutes	c__Clostridia	o__Lachnospirales	f__Lachnospiraceae	g__Lachnospiraceae_AC2044_group	s__uncultured_bacterium_g__Lachnospiraceae_AC2044_group	OTU1368	7	8.4386842789241E-7	1.5748031496063%
d__Bacteria	k__norank_d__Bacteria	p__Actinobacteriota	c__Thermoleophilia	o__Solirubrobacterales	f__Solirubrobacteraceae	g__unclassified_f__Solirubrobacteraceae	s__unclassified_f__Solirubrobacteraceae	OTU10	9	1.0849736930045E-6	0.26246719160105%
d__Bacteria	k__norank_d__Bacteria	p__Firmicutes	c__Clostridia	o__Oscillospirales	f__Ruminococcaceae	g__Candidatus_Soleaferrea	s__unclassified_g__Candidatus_Soleaferrea	OTU1148	18	2.169947386009E-6	4.4619422572178%
d__Bacteria	k__norank_d__Bacteria	p__Spirochaetota	c__Spirochaetia	o__Spirochaetales	f__Spirochaetaceae	g__Treponema	s__unclassified_g__Treponema	OTU387	52	6.268736892915E-6	6.5616797900262%
d__Bacteria	k__norank_d__Bacteria	p__Actinobacteriota	c__Coriobacteriia	o__Coriobacteriales	f__norank_o__Coriobacteriales	g__norank_f__norank_o__Coriobacteriales	s__uncultured_bacterium_g__norank_f__norank_o__Coriobacteriales	OTU3314	69	8.318131646368E-6	7.8740157480315%
d__Bacteria	k__norank_d__Bacteria	p__Firmicutes	c__Clostridia	o__Oscillospirales	f__UCG-010	g__norank_f__UCG-010	s__uncultured_bacterium_g__norank_f__UCG-010	OTU3755	44	5.3043158324666E-6	4.7244094488189%
d__Bacteria	k__norank_d__Bacteria	p__Firmicutes	c__Bacilli	o__Lactobacillales	f__Streptococcaceae	g__Streptococcus	s__Streptococcus_ferus	OTU1532	58	6.9920526882514E-6	8.1364829396325%
d__Bacteria	k__norank_d__Bacteria	p__Bacteroidota	c__Bacteroidia	o__Bacteroidales	f__Prevotellaceae	g__norank_f__Prevotellaceae	s__uncultured_bacterium_g__norank_f__Prevotellaceae	OTU2949	2862	0.00034502163437544	34.383202099738%
d__Bacteria	k__norank_d__Bacteria	p__Firmicutes	c__Bacilli	o__Lactobacillales	f__Aerococcaceae	g__Globicatella	s__uncultured_bacterium_g__Globicatella	OTU2727	1434	0.00017287247508539	25.196850393701%
d__Bacteria	k__norank_d__Bacteria	p__Firmicutes	c__Bacilli	o__Lactobacillales	f__Streptococcaceae	g__Streptococcus	s__unclassified_g__Streptococcus	OTU1953	2696	0.00032500989737113	33.858267716535%
d__Bacteria	k__norank_d__Bacteria	p__Firmicutes	c__Bacilli	o__RF39	f__norank_o__RF39	g__norank_f__norank_o__RF39	s__uncultured_bacterium_g__norank_f__norank_o__RF39	OTU3488	639	7.7033132203321E-5	18.897637795276%
d__Bacteria	k__norank_d__Bacteria	p__Firmicutes	c__Clostridia	o__Lachnospirales	f__Lachnospiraceae	g__Howardella	s__uncultured_bacterium_g__Howardella	OTU1812	1875	0.00022603618604261	61.942257217848%
d__Bacteria	k__norank_d__Bacteria	p__Firmicutes	c__Negativicutes	o__Veillonellales-Selenomonadales	f__Veillonellaceae	g__Veillonella	s__unclassified_g__Veillonella	OTU2401	216	2.6039368632109E-5	12.335958005249%
d__Bacteria	k__norank_d__Bacteria	p__Bacteroidota	c__Bacteroidia	o__Bacteroidales	f__Muribaculaceae	g__norank_f__Muribaculaceae	s__unclassified_g__norank_f__Muribaculaceae	OTU985	2	2.4110526511212E-7	0.5249343832021%
d__Bacteria	k__norank_d__Bacteria	p__Firmicutes	c__Bacilli	o__Erysipelotrichales	f__Erysipelotrichaceae	g__norank_f__Erysipelotrichaceae	s__uncultured_bacterium_g__norank_f__Erysipelotrichaceae	OTU2929	239	2.8812079180898E-5	13.910761154856%
d__Bacteria	k__norank_d__Bacteria	p__Firmicutes	c__Clostridia	o__Lachnospirales	f__Lachnospiraceae	g__Eubacterium_hallii_group	s__unclassified_g__Eubacterium_hallii_group	OTU2666	135	1.6274605395068E-5	12.073490813648%
d__Bacteria	k__norank_d__Bacteria	p__Firmicutes	c__Clostridia	o__Oscillospirales	f__unclassified_o__Oscillospirales	g__unclassified_o__Oscillospirales	s__unclassified_o__Oscillospirales	OTU3688	1	1.2055263255606E-7	0.26246719160105%
d__Bacteria	k__norank_d__Bacteria	p__Firmicutes	c__Clostridia	o__Oscillospirales	f__Oscillospiraceae	g__Intestinimonas	s__uncultured_bacterium_g__Intestinimonas	OTU566	3242	0.00039083163474674	27.55905511811%
d__Bacteria	k__norank_d__Bacteria	p__Firmicutes	c__Clostridia	o__Clostridiales	f__Clostridiaceae	g__Clostridium_sensu_stricto_1	s__unclassified_g__Clostridium_sensu_stricto_1	OTU605	174	2.0976158064754E-5	7.3490813648294%
d__Bacteria	k__norank_d__Bacteria	p__Desulfobacterota	c__Desulfovibrionia	o__Desulfovibrionales	f__Desulfovibrionaceae	g__Desulfovibrio	s__Desulfovibrio_piger	OTU1744	15058	0.0018152815410291	52.49343832021%
d__Bacteria	k__norank_d__Bacteria	p__Actinobacteriota	c__Actinobacteria	o__Propionibacteriales	f__Propionibacteriaceae	g__norank_f__Propionibacteriaceae	s__Propionibacterium_sp._canine_oral_taxon_432	OTU1569	7	8.4386842789241E-7	1.0498687664042%
d__Bacteria	k__norank_d__Bacteria	p__Firmicutes	c__Bacilli	o__Erysipelotrichales	f__Erysipelotrichaceae	g__Catenisphaera	s__uncultured_bacterium_g__Catenisphaera	OTU2811	213	2.567771073444E-5	16.272965879265%
d__Bacteria	k__norank_d__Bacteria	p__Firmicutes	c__Bacilli	o__Lactobacillales	f__Enterococcaceae	g__Enterococcus	s__Enterococcus_italicus	OTU2737	379	4.5689447738746E-5	11.811023622047%
d__Bacteria	k__norank_d__Bacteria	p__Proteobacteria	c__Gammaproteobacteria	o__Burkholderiales	f__Alcaligenaceae	g__GKS98_freshwater_group	s__unclassified_g__GKS98_freshwater_group	OTU1468	5	6.0276316278029E-7	0.26246719160105%
d__Bacteria	k__norank_d__Bacteria	p__Firmicutes	c__Bacilli	o__Erysipelotrichales	f__Erysipelotrichaceae	g__Erysipelothrix	s__uncultured_organism_g__Erysipelothrix	OTU2597	4	4.8221053022423E-7	0.5249343832021%
d__Bacteria	k__norank_d__Bacteria	p__Firmicutes	c__Negativicutes	o__Veillonellales-Selenomonadales	f__Veillonellaceae	g__unclassified_f__Veillonellaceae	s__unclassified_f__Veillonellaceae	OTU83	510	6.148184260359E-5	1.5748031496063%
d__Bacteria	k__norank_d__Bacteria	p__Firmicutes	c__Clostridia	o__Christensenellales	f__Christensenellaceae	g__Christensenellaceae_R-7_group	s__unclassified_g__Christensenellaceae_R-7_group	OTU1670	959	0.00011560997462126	63.254593175853%
d__Bacteria	k__norank_d__Bacteria	p__Bacteroidota	c__Bacteroidia	o__Bacteroidales	f__Bacteroidaceae	g__Bacteroides	s__uncultured_bacterium_g__Bacteroides	OTU1279	7103	0.00085628534904568	13.385826771654%
d__Bacteria	k__norank_d__Bacteria	p__Proteobacteria	c__Alphaproteobacteria	o__Caulobacterales	f__Caulobacteraceae	g__Caulobacter	s__unclassified_g__Caulobacter	OTU647	9	1.0849736930045E-6	1.8372703412073%
d__Bacteria	k__norank_d__Bacteria	p__Firmicutes	c__Clostridia	o__Oscillospirales	f__UCG-010	g__norank_f__UCG-010	s__unclassified_g__norank_f__UCG-010	OTU1079	19	2.2905000185651E-6	3.1496062992126%
d__Bacteria	k__norank_d__Bacteria	p__Firmicutes	c__Clostridia	o__Peptostreptococcales-Tissierellales	f__norank_o__Peptostreptococcales-Tissierellales	g__Anaerococcus	s__unclassified_g__Anaerococcus	OTU924	238	2.8691526548342E-5	10.498687664042%
d__Bacteria	k__norank_d__Bacteria	p__Firmicutes	c__Bacilli	o__RF39	f__norank_o__RF39	g__norank_f__norank_o__RF39	s__uncultured_bacterium_g__norank_f__norank_o__RF39	OTU564	1000	0.00012055263255606	43.307086614173%
d__Bacteria	k__norank_d__Bacteria	p__Firmicutes	c__Clostridia	o__Clostridia_vadinBB60_group	f__norank_o__Clostridia_vadinBB60_group	g__norank_f__norank_o__Clostridia_vadinBB60_group	s__uncultured_bacterium_g__norank_f__norank_o__Clostridia_vadinBB60_group	OTU2463	2	2.4110526511212E-7	0.5249343832021%
d__Bacteria	k__norank_d__Bacteria	p__Firmicutes	c__Clostridia	o__Christensenellales	f__Christensenellaceae	g__Christensenellaceae_R-7_group	s__unclassified_g__Christensenellaceae_R-7_group	OTU1070	1917	0.00023109939660996	67.45406824147%
d__Bacteria	k__norank_d__Bacteria	p__Bacteroidota	c__Bacteroidia	o__Bacteroidales	f__Dysgonomonadaceae	g__unclassified_f__Dysgonomonadaceae	s__unclassified_f__Dysgonomonadaceae	OTU3037	22	2.6521579162333E-6	2.8871391076115%
d__Bacteria	k__norank_d__Bacteria	p__Firmicutes	c__Bacilli	o__RF39	f__norank_o__RF39	g__norank_f__norank_o__RF39	s__uncultured_bacterium_g__norank_f__norank_o__RF39	OTU1516	36	4.3398947720181E-6	2.6246719160105%
d__Bacteria	k__norank_d__Bacteria	p__Bacteroidota	c__Bacteroidia	o__Bacteroidales	f__Muribaculaceae	g__norank_f__Muribaculaceae	s__uncultured_bacterium_g__norank_f__Muribaculaceae	OTU2640	156	1.8806210678745E-5	7.6115485564304%
d__Bacteria	k__norank_d__Bacteria	p__Firmicutes	c__Negativicutes	o__Veillonellales-Selenomonadales	f__Selenomonadaceae	g__Mitsuokella	s__uncultured_bacterium_g__Mitsuokella	OTU3079	565	6.8112237394173E-5	25.459317585302%
d__Bacteria	k__norank_d__Bacteria	p__Firmicutes	c__Negativicutes	o__Veillonellales-Selenomonadales	f__Selenomonadaceae	g__Megamonas	s__unclassified_g__Megamonas	OTU139	2	2.4110526511212E-7	0.26246719160105%
d__Bacteria	k__norank_d__Bacteria	p__Bacteroidota	c__Bacteroidia	o__Bacteroidales	f__Prevotellaceae	g__Alloprevotella	s__uncultured_bacterium_g__Alloprevotella	OTU2661	2	2.4110526511212E-7	0.26246719160105%
d__Bacteria	k__norank_d__Bacteria	p__Firmicutes	c__Clostridia	o__unclassified_c__Clostridia	f__unclassified_c__Clostridia	g__unclassified_c__Clostridia	s__unclassified_c__Clostridia	OTU523	16	1.9288421208969E-6	3.4120734908136%
d__Bacteria	k__norank_d__Bacteria	p__Firmicutes	c__Clostridia	o__Oscillospirales	f__Ruminococcaceae	g__unclassified_f__Ruminococcaceae	s__unclassified_f__Ruminococcaceae	OTU1286	7300	0.00088003421765922	46.194225721785%
d__Bacteria	k__norank_d__Bacteria	p__Cyanobacteria	c__Vampirivibrionia	o__Gastranaerophilales	f__norank_o__Gastranaerophilales	g__norank_f__norank_o__Gastranaerophilales	s__uncultured_bacterium_g__norank_f__norank_o__Gastranaerophilales	OTU1595	796	9.5959895514622E-5	14.698162729659%
d__Bacteria	k__norank_d__Bacteria	p__Firmicutes	c__Clostridia	o__Peptostreptococcales-Tissierellales	f__Anaerovoracaceae	g__Eubacterium_brachy_group	s__unclassified_g__Eubacterium_brachy_group	OTU255	43	5.1837631999105E-6	5.511811023622%
d__Bacteria	k__norank_d__Bacteria	p__Bacteroidota	c__Bacteroidia	o__Bacteroidales	f__Muribaculaceae	g__norank_f__Muribaculaceae	s__uncultured_organism_g__norank_f__Muribaculaceae	OTU3144	1069	0.00012887076420243	41.207349081365%
d__Bacteria	k__norank_d__Bacteria	p__Actinobacteriota	c__Acidimicrobiia	o__Microtrichales	f__unclassified_o__Microtrichales	g__unclassified_o__Microtrichales	s__unclassified_o__Microtrichales	OTU134	3	3.6165789766817E-7	0.26246719160105%
d__Bacteria	k__norank_d__Bacteria	p__Patescibacteria	c__Saccharimonadia	o__Saccharimonadales	f__Saccharimonadaceae	g__Candidatus_Saccharimonas	s__uncultured_bacterium_g__Candidatus_Saccharimonas	OTU1859	5	6.0276316278029E-7	1.0498687664042%
d__Bacteria	k__norank_d__Bacteria	p__Firmicutes	c__Clostridia	o__unclassified_c__Clostridia	f__unclassified_c__Clostridia	g__unclassified_c__Clostridia	s__unclassified_c__Clostridia	OTU3126	184	2.2181684390315E-5	18.110236220472%
d__Bacteria	k__norank_d__Bacteria	p__Firmicutes	c__Clostridia	o__Lachnospirales	f__Lachnospiraceae	g__Lachnospiraceae_NK4A136_group	s__uncultured_bacterium_g__Lachnospiraceae_NK4A136_group	OTU2521	377	4.5448342473634E-5	24.146981627297%
d__Bacteria	k__norank_d__Bacteria	p__Firmicutes	c__Clostridia	o__Christensenellales	f__Christensenellaceae	g__unclassified_f__Christensenellaceae	s__unclassified_f__Christensenellaceae	OTU2736	13	1.5671842232288E-6	2.6246719160105%
d__Bacteria	k__norank_d__Bacteria	p__Firmicutes	c__Bacilli	o__RF39	f__norank_o__RF39	g__norank_f__norank_o__RF39	s__gut_metagenome_g__norank_f__norank_o__RF39	OTU1555	466	5.6177526771123E-5	23.359580052493%
d__Bacteria	k__norank_d__Bacteria	p__Firmicutes	c__Clostridia	o__Oscillospirales	f__Ruminococcaceae	g__norank_f__Ruminococcaceae	s__uncultured_Ruminococcus_sp._g__norank	OTU2399	119	1.4345763274171E-5	2.8871391076115%
d__Bacteria	k__norank_d__Bacteria	p__Bacteroidota	c__Bacteroidia	o__Bacteroidales	f__Muribaculaceae	g__norank_f__Muribaculaceae	s__uncultured_bacterium_g__norank_f__Muribaculaceae	OTU2791	163	1.9650079106637E-5	4.7244094488189%
d__Bacteria	k__norank_d__Bacteria	p__Bacteroidota	c__Bacteroidia	o__Flavobacteriales	f__Crocinitomicaceae	g__Fluviicola	s__uncultured_Fluviicola_sp._g__Fluviicola	OTU1002	4	4.8221053022423E-7	0.78740157480315%
d__Bacteria	k__norank_d__Bacteria	p__Bacteroidota	c__Bacteroidia	o__Bacteroidales	f__Tannerellaceae	g__Parabacteroides	s__Parabacteroides_distasonis_ATCC_8503	OTU1836	16836	0.0020296241217138	39.632545931759%
d__Bacteria	k__norank_d__Bacteria	p__Firmicutes	c__Bacilli	o__Lactobacillales	f__Carnobacteriaceae	g__Alkalibacterium	s__uncultured_bacterium_g__Alkalibacterium	OTU296	41	4.9426579347984E-6	1.0498687664042%
d__Bacteria	k__norank_d__Bacteria	p__Actinobacteriota	c__Coriobacteriia	o__Coriobacteriales	f__Eggerthellaceae	g__Gordonibacter	s__unclassified_g__Gordonibacter	OTU3711	1	1.2055263255606E-7	0.26246719160105%
d__Bacteria	k__norank_d__Bacteria	p__Firmicutes	c__Clostridia	o__norank_c__Clostridia	f__Hungateiclostridiaceae	g__Fastidiosipila	s__uncultured_Firmicutes_bacterium_g__Fastidiosipila	OTU2207	21	2.5316052836772E-6	2.8871391076115%
d__Bacteria	k__norank_d__Bacteria	p__Proteobacteria	c__Gammaproteobacteria	o__Burkholderiales	f__Oxalobacteraceae	g__Massilia	s__Massilia_dura	OTU2320	2	2.4110526511212E-7	0.5249343832021%
d__Bacteria	k__norank_d__Bacteria	p__Firmicutes	c__Bacilli	o__Lactobacillales	f__Aerococcaceae	g__Facklamia	s__Facklamia_ignava_CCUG_37419	OTU3333	504	6.0758526808253E-5	9.1863517060367%
d__Bacteria	k__norank_d__Bacteria	p__Firmicutes	c__Clostridia	o__unclassified_c__Clostridia	f__unclassified_c__Clostridia	g__unclassified_c__Clostridia	s__unclassified_c__Clostridia	OTU1075	4	4.8221053022423E-7	1.0498687664042%
d__Bacteria	k__norank_d__Bacteria	p__Chloroflexi	c__Anaerolineae	o__Anaerolineales	f__Anaerolineaceae	g__norank_f__Anaerolineaceae	s__uncultured_prokaryote_g__norank_f__Anaerolineaceae	OTU2389	3	3.6165789766817E-7	0.26246719160105%
d__Bacteria	k__norank_d__Bacteria	p__Firmicutes	c__Clostridia	o__Christensenellales	f__Christensenellaceae	g__Christensenellaceae_R-7_group	s__unclassified_g__Christensenellaceae_R-7_group	OTU2175	37	4.4604474045742E-6	3.1496062992126%
d__Bacteria	k__norank_d__Bacteria	p__Firmicutes	c__Clostridia	o__Peptostreptococcales-Tissierellales	f__norank_o__Peptostreptococcales-Tissierellales	g__Guggenheimella	s__uncultured_bacterium_g__Guggenheimella	OTU928	95	1.1452500092826E-5	5.511811023622%
d__Bacteria	k__norank_d__Bacteria	p__Bacteroidota	c__Bacteroidia	o__Bacteroidales	f__Muribaculaceae	g__norank_f__Muribaculaceae	s__unclassified_g__norank_f__Muribaculaceae	OTU965	10	1.2055263255606E-6	0.78740157480315%
d__Bacteria	k__norank_d__Bacteria	p__Bacteroidota	c__Bacteroidia	o__Bacteroidales	f__Rikenellaceae	g__Alistipes	s__Alistipes_finegoldii	OTU2436	15263	0.0018399948307031	29.658792650919%
d__Bacteria	k__norank_d__Bacteria	p__Actinobacteriota	c__Actinobacteria	o__Corynebacteriales	f__Corynebacteriaceae	g__Corynebacterium	s__unclassified_g__Corynebacterium	OTU368	42	5.0632105673544E-6	3.1496062992126%
d__Bacteria	k__norank_d__Bacteria	p__Bacteroidota	c__Bacteroidia	o__Bacteroidales	f__Muribaculaceae	g__norank_f__Muribaculaceae	s__unclassified_g__norank_f__Muribaculaceae	OTU969	25	3.0138158139015E-6	0.78740157480315%
d__Bacteria	k__norank_d__Bacteria	p__Firmicutes	c__Bacilli	o__Entomoplasmatales	f__Entomoplasmataceae	g__Entomoplasma	s__Entomoplasma_freundtii	OTU2607	6	7.2331579533635E-7	0.5249343832021%
d__Bacteria	k__norank_d__Bacteria	p__Campilobacterota	c__Campylobacteria	o__Campylobacterales	f__Campylobacteraceae	g__Campylobacter	s__Campylobacter_corcagiensis	OTU1307	18	2.169947386009E-6	0.78740157480315%
d__Bacteria	k__norank_d__Bacteria	p__Firmicutes	c__Clostridia	o__Clostridia_UCG-014	f__norank_o__Clostridia_UCG-014	g__norank_f__norank_o__Clostridia_UCG-014	s__unclassified_g__norank_f__norank_o__Clostridia_UCG-014	OTU2450	1385	0.00016696539609014	40.944881889764%
d__Bacteria	k__norank_d__Bacteria	p__Firmicutes	c__Clostridia	o__Oscillospirales	f__Ruminococcaceae	g__unclassified_f__Ruminococcaceae	s__unclassified_f__Ruminococcaceae	OTU957	2	2.4110526511212E-7	0.5249343832021%
d__Bacteria	k__norank_d__Bacteria	p__Firmicutes	c__Clostridia	o__Clostridia_UCG-014	f__norank_o__Clostridia_UCG-014	g__norank_f__norank_o__Clostridia_UCG-014	s__uncultured_bacterium_g__norank_f__norank_o__Clostridia_UCG-014	OTU3769	89	1.0729184297489E-5	6.5616797900262%
d__Bacteria	k__norank_d__Bacteria	p__Firmicutes	c__Bacilli	o__Erysipelotrichales	f__Erysipelotrichaceae	g__Erysipelotrichaceae_UCG-006	s__uncultured_bacterium_g__Erysipelotrichaceae_UCG-006	OTU1571	521	6.2807921561706E-5	9.7112860892388%
d__Bacteria	k__norank_d__Bacteria	p__Firmicutes	c__Bacilli	o__Lactobacillales	f__Enterococcaceae	g__Enterococcus	s__unclassified_g__Enterococcus	OTU724	10	1.2055263255606E-6	2.0997375328084%
d__Bacteria	k__norank_d__Bacteria	p__Proteobacteria	c__Gammaproteobacteria	o__Xanthomonadales	f__Xanthomonadaceae	g__Pseudoxanthomonas	s__unclassified_g__Pseudoxanthomonas	OTU1462	12	1.4466315906727E-6	1.3123359580052%
d__Bacteria	k__norank_d__Bacteria	p__Proteobacteria	c__Alphaproteobacteria	o__unclassified_c__Alphaproteobacteria	f__unclassified_c__Alphaproteobacteria	g__unclassified_c__Alphaproteobacteria	s__unclassified_c__Alphaproteobacteria	OTU2572	2	2.4110526511212E-7	0.5249343832021%
d__Bacteria	k__norank_d__Bacteria	p__Fibrobacterota	c__Fibrobacteria	o__Fibrobacterales	f__Fibrobacteraceae	g__Fibrobacter	s__Fibrobacter_intestinalis	OTU866	250	3.0138158139015E-5	22.834645669291%
d__Bacteria	k__norank_d__Bacteria	p__Proteobacteria	c__Gammaproteobacteria	o__Burkholderiales	f__Sutterellaceae	g__Sutterella	s__unclassified_g__Sutterella	OTU553	43	5.1837631999105E-6	2.3622047244094%
d__Bacteria	k__norank_d__Bacteria	p__Proteobacteria	c__Gammaproteobacteria	o__Burkholderiales	f__Comamonadaceae	g__Ottowia	s__unclassified_g__Ottowia	OTU1646	7	8.4386842789241E-7	1.3123359580052%
d__Bacteria	k__norank_d__Bacteria	p__Bacteroidota	c__Bacteroidia	o__Flavobacteriales	f__Flavobacteriaceae	g__unclassified_f__Flavobacteriaceae	s__unclassified_f__Flavobacteriaceae	OTU2632	52	6.268736892915E-6	1.0498687664042%
d__Bacteria	k__norank_d__Bacteria	p__Firmicutes	c__Clostridia	o__Lachnospirales	f__Lachnospiraceae	g__unclassified_f__Lachnospiraceae	s__unclassified_f__Lachnospiraceae	OTU195	173	2.0855605432198E-5	5.249343832021%
d__Bacteria	k__norank_d__Bacteria	p__Firmicutes	c__Clostridia	o__Christensenellales	f__Christensenellaceae	g__Christensenellaceae_R-7_group	s__unclassified_g__Christensenellaceae_R-7_group	OTU363	13	1.5671842232288E-6	1.8372703412073%
d__Bacteria	k__norank_d__Bacteria	p__Bacteroidota	c__Bacteroidia	o__Sphingobacteriales	f__Sphingobacteriaceae	g__Pedobacter	s__metagenome_g__Pedobacter	OTU2185	8	9.6442106044847E-7	1.3123359580052%
d__Bacteria	k__norank_d__Bacteria	p__Firmicutes	c__Clostridia	o__Christensenellales	f__Christensenellaceae	g__Christensenellaceae_R-7_group	s__unclassified_g__Christensenellaceae_R-7_group	OTU2186	95	1.1452500092826E-5	6.0367454068241%
d__Bacteria	k__norank_d__Bacteria	p__Firmicutes	c__Clostridia	o__Monoglobales	f__Monoglobaceae	g__Monoglobus	s__uncultured_bacterium_g__Monoglobus	OTU1315	142	1.711847382296E-5	16.010498687664%
d__Bacteria	k__norank_d__Bacteria	p__Actinobacteriota	c__Actinobacteria	o__Pseudonocardiales	f__Pseudonocardiaceae	g__Saccharopolyspora	s__uncultured_bacterium_g__Saccharopolyspora	OTU1237	1	1.2055263255606E-7	0.26246719160105%
d__Bacteria	k__norank_d__Bacteria	p__Patescibacteria	c__Saccharimonadia	o__Saccharimonadales	f__unclassified_o__Saccharimonadales	g__unclassified_o__Saccharimonadales	s__unclassified_o__Saccharimonadales	OTU1429	3	3.6165789766817E-7	0.5249343832021%
d__Bacteria	k__norank_d__Bacteria	p__Firmicutes	c__Clostridia	o__Clostridia_UCG-014	f__norank_o__Clostridia_UCG-014	g__norank_f__norank_o__Clostridia_UCG-014	s__uncultured_bacterium_g__norank_f__norank_o__Clostridia_UCG-014	OTU1542	101	1.2175815888162E-5	8.1364829396325%
d__Bacteria	k__norank_d__Bacteria	p__Firmicutes	c__Bacilli	o__Erysipelotrichales	f__Erysipelatoclostridiaceae	g__UCG-004	s__unclassified_g__UCG-004	OTU1515	11	1.3260789581166E-6	2.0997375328084%
d__Bacteria	k__norank_d__Bacteria	p__Bacteroidota	c__Bacteroidia	o__Flavobacteriales	f__Flavobacteriaceae	g__Flavobacterium	s__uncultured_bacterium_g__Flavobacterium	OTU902	2	2.4110526511212E-7	0.5249343832021%
d__Bacteria	k__norank_d__Bacteria	p__unclassified_k__norank_d__Bacteria	c__unclassified_k__norank_d__Bacteria	o__unclassified_k__norank_d__Bacteria	f__unclassified_k__norank_d__Bacteria	g__unclassified_k__norank_d__Bacteria	s__unclassified_k__norank_d__Bacteria	OTU1183	1	1.2055263255606E-7	0.26246719160105%
d__Bacteria	k__norank_d__Bacteria	p__Firmicutes	c__Bacilli	o__RF39	f__norank_o__RF39	g__norank_f__norank_o__RF39	s__uncultured_bacterium_g__norank_f__norank_o__RF39	OTU1329	57	6.8715000556953E-6	5.249343832021%
d__Bacteria	k__norank_d__Bacteria	p__Desulfobacterota	c__Desulfovibrionia	o__Desulfovibrionales	f__Desulfovibrionaceae	g__Desulfovibrio	s__unclassified_g__Desulfovibrio	OTU2535	9	1.0849736930045E-6	2.0997375328084%
d__Bacteria	k__norank_d__Bacteria	p__Firmicutes	c__Clostridia	o__Oscillospirales	f__Ruminococcaceae	g__Candidatus_Soleaferrea	s__uncultured_bacterium_g__Candidatus_Soleaferrea	OTU1140	37	4.4604474045742E-6	7.0866141732283%
d__Bacteria	k__norank_d__Bacteria	p__Bacteroidota	c__Bacteroidia	o__Bacteroidales	f__Muribaculaceae	g__norank_f__Muribaculaceae	s__uncultured_Bacteroidales_bacterium_g__norank_f__Muribaculaceae	OTU2143	1	1.2055263255606E-7	0.26246719160105%
d__Bacteria	k__norank_d__Bacteria	p__Firmicutes	c__Bacilli	o__Erysipelotrichales	f__Erysipelatoclostridiaceae	g__UCG-004	s__unclassified_g__UCG-004	OTU1680	193	2.3266658083319E-5	16.535433070866%
d__Bacteria	k__norank_d__Bacteria	p__Firmicutes	c__Clostridia	o__Oscillospirales	f__Oscillospiraceae	g__UCG-002	s__uncultured_bacterium_g__UCG-002	OTU1791	158698	0.019131461681381	89.763779527559%
d__Bacteria	k__norank_d__Bacteria	p__Firmicutes	c__Clostridia	o__Lachnospirales	f__Lachnospiraceae	g__Lachnospiraceae_NK4A136_group	s__uncultured_bacterium_g__Lachnospiraceae_NK4A136_group	OTU1131	1	1.2055263255606E-7	0.26246719160105%
d__Bacteria	k__norank_d__Bacteria	p__Verrucomicrobiota	c__Kiritimatiellae	o__WCHB1-41	f__norank_o__WCHB1-41	g__norank_f__norank_o__WCHB1-41	s__uncultured_bacterium_g__norank_f__norank_o__WCHB1-41	OTU915	35	4.219342139462E-6	5.511811023622%
d__Bacteria	k__norank_d__Bacteria	p__Firmicutes	c__Clostridia	o__Oscillospirales	f__Ruminococcaceae	g__Candidatus_Soleaferrea	s__uncultured_bacterium_g__Candidatus_Soleaferrea	OTU391	8	9.6442106044847E-7	2.0997375328084%
d__Bacteria	k__norank_d__Bacteria	p__Firmicutes	c__Clostridia	o__Eubacteriales	f__Eubacteriaceae	g__Acetobacterium	s__uncultured_bacterium_g__Acetobacterium	OTU2053	2	2.4110526511212E-7	0.5249343832021%
d__Bacteria	k__norank_d__Bacteria	p__Firmicutes	c__Bacilli	o__Lactobacillales	f__Carnobacteriaceae	g__Granulicatella	s__uncultured_organism_g__Granulicatella	OTU1793	22	2.6521579162333E-6	3.9370078740157%
d__Bacteria	k__norank_d__Bacteria	p__Firmicutes	c__Clostridia	o__Lachnospirales	f__Lachnospiraceae	g__Agathobacter	s__uncultured_bacterium_g__Agathobacter	OTU1014	94	1.1331947460269E-5	13.648293963255%
d__Bacteria	k__norank_d__Bacteria	p__Firmicutes	c__Clostridia	o__Monoglobales	f__Monoglobaceae	g__Monoglobus	s__uncultured_bacterium_g__Monoglobus	OTU2970	186	2.2422789655427E-5	24.9343832021%
d__Bacteria	k__norank_d__Bacteria	p__Actinobacteriota	c__Coriobacteriia	o__Coriobacteriales	f__norank_o__Coriobacteriales	g__norank_f__norank_o__Coriobacteriales	s__uncultured_bacterium_g__norank_f__norank_o__Coriobacteriales	OTU2842	98	1.1814157990494E-5	16.535433070866%
d__Bacteria	k__norank_d__Bacteria	p__Firmicutes	c__Clostridia	o__Lachnospirales	f__Lachnospiraceae	g__unclassified_f__Lachnospiraceae	s__unclassified_f__Lachnospiraceae	OTU1704	571	6.8835553189509E-5	36.482939632546%
d__Bacteria	k__norank_d__Bacteria	p__Firmicutes	c__Clostridia	o__Oscillospirales	f__norank_o__Oscillospirales	g__norank_f__norank_o__Oscillospirales	s__uncultured_bacterium_g__norank_f__norank_o__Oscillospirales	OTU1395	5	6.0276316278029E-7	0.78740157480315%
d__Bacteria	k__norank_d__Bacteria	p__Firmicutes	c__Clostridia	o__Lachnospirales	f__Lachnospiraceae	g__Lachnospiraceae_NK3A20_group	s__uncultured_bacterium_g__Lachnospiraceae_NK3A20_group	OTU3065	12179	0.0014682105119002	47.244094488189%
d__Bacteria	k__norank_d__Bacteria	p__Bacteroidota	c__Bacteroidia	o__Bacteroidales	f__Tannerellaceae	g__Parabacteroides	s__Porphyromonadaceae_bacterium_DJF_B175	OTU3340	4033	0.00048618876709858	64.304461942257%
d__Bacteria	k__norank_d__Bacteria	p__Firmicutes	c__Clostridia	o__Eubacteriales	f__norank_o__Eubacteriales	g__Alkalibaculum	s__Alkalibaculum_bacchi	OTU2723	2	2.4110526511212E-7	0.26246719160105%
d__Bacteria	k__norank_d__Bacteria	p__Actinobacteriota	c__Actinobacteria	o__Micrococcales	f__Microbacteriaceae	g__Microbacterium	s__unclassified_g__Microbacterium	OTU2570	7	8.4386842789241E-7	1.5748031496063%
d__Bacteria	k__norank_d__Bacteria	p__Bacteroidota	c__Bacteroidia	o__Cytophagales	f__Cyclobacteriaceae	g__Anditalea	s__unclassified_g__Anditalea	OTU2218	1	1.2055263255606E-7	0.26246719160105%
d__Bacteria	k__norank_d__Bacteria	p__Proteobacteria	c__Gammaproteobacteria	o__Burkholderiales	f__Sutterellaceae	g__Parasutterella	s__Parasutterella_secunda	OTU1572	13	1.5671842232288E-6	2.3622047244094%
d__Bacteria	k__norank_d__Bacteria	p__Firmicutes	c__Clostridia	o__Clostridiales	f__Clostridiaceae	g__Clostridium_sensu_stricto_1	s__unclassified_g__Clostridium_sensu_stricto_1	OTU1512	83	1.0005868502153E-5	7.8740157480315%
d__Bacteria	k__norank_d__Bacteria	p__Proteobacteria	c__Gammaproteobacteria	o__Xanthomonadales	f__Xanthomonadaceae	g__Lysobacter	s__Lysobacter_gummosus	OTU2343	2	2.4110526511212E-7	0.26246719160105%
d__Bacteria	k__norank_d__Bacteria	p__Bacteroidota	c__Bacteroidia	o__Bacteroidales	f__Prevotellaceae	g__Prevotellaceae_UCG-003	s__uncultured_bacterium_g__Prevotellaceae_UCG-003	OTU1090	3	3.6165789766817E-7	0.78740157480315%
d__Bacteria	k__norank_d__Bacteria	p__Firmicutes	c__Clostridia	o__Oscillospirales	f__Oscillospiraceae	g__NK4A214_group	s__unclassified_g__NK4A214_group	OTU2829	12	1.4466315906727E-6	2.6246719160105%
d__Bacteria	k__norank_d__Bacteria	p__Firmicutes	c__Clostridia	o__Lachnospirales	f__Lachnospiraceae	g__Roseburia	s__uncultured_Roseburia_sp._g__Roseburia	OTU3181	1211	0.00014598923802539	35.695538057743%
d__Bacteria	k__norank_d__Bacteria	p__Bacteroidota	c__Bacteroidia	o__Bacteroidales	f__Prevotellaceae	g__Prevotellaceae_UCG-001	s__uncultured_Bacteroidales_bacterium_g__Prevotellaceae_UCG-001	OTU2166	3	3.6165789766817E-7	0.5249343832021%
d__Bacteria	k__norank_d__Bacteria	p__Firmicutes	c__Clostridia	o__Oscillospirales	f__Oscillospiraceae	g__UCG-005	s__metagenome_g__UCG-005	OTU2968	308	3.7130210827266E-5	19.422572178478%
d__Bacteria	k__norank_d__Bacteria	p__Firmicutes	c__Clostridia	o__Christensenellales	f__Christensenellaceae	g__Christensenellaceae_R-7_group	s__unclassified_g__Christensenellaceae_R-7_group	OTU3106	2018	0.00024327521249813	53.805774278215%
d__Bacteria	k__norank_d__Bacteria	p__Firmicutes	c__Clostridia	o__Oscillospirales	f__unclassified_o__Oscillospirales	g__unclassified_o__Oscillospirales	s__unclassified_o__Oscillospirales	OTU1540	17	2.049394753453E-6	2.6246719160105%
d__Bacteria	k__norank_d__Bacteria	p__Firmicutes	c__Bacilli	o__RF39	f__norank_o__RF39	g__norank_f__norank_o__RF39	s__unclassified_g__norank_f__norank_o__RF39	OTU1318	12	1.4466315906727E-6	2.6246719160105%
d__Bacteria	k__norank_d__Bacteria	p__Actinobacteriota	c__Actinobacteria	o__Micrococcales	f__Micrococcaceae	g__Nesterenkonia	s__unclassified_g__Nesterenkonia	OTU193	37	4.4604474045742E-6	1.0498687664042%
d__Bacteria	k__norank_d__Bacteria	p__Desulfobacterota	c__Desulfovibrionia	o__Desulfovibrionales	f__Desulfovibrionaceae	g__Desulfovibrio	s__unclassified_g__Desulfovibrio	OTU3268	13	1.5671842232288E-6	2.0997375328084%
d__Bacteria	k__norank_d__Bacteria	p__Proteobacteria	c__Alphaproteobacteria	o__Defluviicoccales	f__Defluviicoccaceae	g__Defluviicoccus	s__uncultured_bacterium_g__Defluviicoccus	OTU22	13	1.5671842232288E-6	0.26246719160105%
d__Bacteria	k__norank_d__Bacteria	p__Proteobacteria	c__Alphaproteobacteria	o__Rhizobiales	f__norank_o__Rhizobiales	g__norank_f__norank_o__Rhizobiales	s__uncultured_bacterium_g__norank_f__norank_o__Rhizobiales	OTU102	4	4.8221053022423E-7	0.26246719160105%
d__Bacteria	k__norank_d__Bacteria	p__Proteobacteria	c__Gammaproteobacteria	o__Burkholderiales	f__Comamonadaceae	g__Malikia	s__uncultured_bacterium_g__Malikia	OTU305	8	9.6442106044847E-7	1.0498687664042%
d__Bacteria	k__norank_d__Bacteria	p__Firmicutes	c__Clostridia	o__Lachnospirales	f__Lachnospiraceae	g__unclassified_f__Lachnospiraceae	s__unclassified_f__Lachnospiraceae	OTU774	52	6.268736892915E-6	9.1863517060367%
d__Bacteria	k__norank_d__Bacteria	p__Firmicutes	c__Clostridia	o__Peptostreptococcales-Tissierellales	f__norank_o__Peptostreptococcales-Tissierellales	g__Murdochiella	s__uncultured_bacterium_g__Murdochiella	OTU3197	296	3.5683579236593E-5	16.272965879265%
d__Bacteria	k__norank_d__Bacteria	p__Firmicutes	c__Negativicutes	o__Veillonellales-Selenomonadales	f__Veillonellaceae	g__Megasphaera	s__Megasphaera_hexanoica	OTU3105	206	2.4833842306548E-5	9.1863517060367%
d__Bacteria	k__norank_d__Bacteria	p__Firmicutes	c__Clostridia	o__Eubacteriales	f__Eubacteriaceae	g__norank_f__Eubacteriaceae	s__uncultured_bacterium_g__norank_f__Eubacteriaceae	OTU925	6	7.2331579533635E-7	0.78740157480315%
d__Bacteria	k__norank_d__Bacteria	p__Firmicutes	c__Clostridia	o__unclassified_c__Clostridia	f__unclassified_c__Clostridia	g__unclassified_c__Clostridia	s__unclassified_c__Clostridia	OTU2145	2	2.4110526511212E-7	0.5249343832021%
d__Bacteria	k__norank_d__Bacteria	p__Firmicutes	c__Clostridia	o__Clostridia_vadinBB60_group	f__norank_o__Clostridia_vadinBB60_group	g__norank_f__norank_o__Clostridia_vadinBB60_group	s__uncultured_bacterium_g__norank_f__norank_o__Clostridia_vadinBB60_group	OTU983	2	2.4110526511212E-7	0.26246719160105%
d__Bacteria	k__norank_d__Bacteria	p__Firmicutes	c__Bacilli	o__Erysipelotrichales	f__Erysipelotrichaceae	g__Erysipelothrix	s__Erysipelotrichaceae_bacterium_canine_oral_taxon_381	OTU3691	5	6.0276316278029E-7	1.0498687664042%
d__Bacteria	k__norank_d__Bacteria	p__Firmicutes	c__Bacilli	o__RF39	f__norank_o__RF39	g__norank_f__norank_o__RF39	s__uncultured_bacterium_g__norank_f__norank_o__RF39	OTU1339	167	2.0132289636862E-5	11.811023622047%
d__Bacteria	k__norank_d__Bacteria	p__Bacteroidota	c__Bacteroidia	o__Bacteroidales	f__Tannerellaceae	g__Parabacteroides	s__uncultured_bacterium_g__Parabacteroides	OTU3827	7873	0.00094911087611385	48.818897637795%
d__Bacteria	k__norank_d__Bacteria	p__Firmicutes	c__Clostridia	o__Oscillospirales	f__Ruminococcaceae	g__norank_f__Ruminococcaceae	s__uncultured_bacterium_g__norank_f__Ruminococcaceae	OTU1624	126	1.5189631702063E-5	18.897637795276%
d__Bacteria	k__norank_d__Bacteria	p__Bacteroidota	c__Bacteroidia	o__unclassified_c__Bacteroidia	f__unclassified_c__Bacteroidia	g__unclassified_c__Bacteroidia	s__unclassified_c__Bacteroidia	OTU1055	11	1.3260789581166E-6	1.3123359580052%
d__Bacteria	k__norank_d__Bacteria	p__Firmicutes	c__Clostridia	o__Monoglobales	f__Monoglobaceae	g__Monoglobus	s__uncultured_Clostridiales_bacterium_g__Monoglobus	OTU13	22	2.6521579162333E-6	3.9370078740157%
d__Bacteria	k__norank_d__Bacteria	p__Bacteroidota	c__Bacteroidia	o__Bacteroidales	f__Barnesiellaceae	g__Coprobacter	s__Coprobacter_secundus	OTU872	7	8.4386842789241E-7	0.26246719160105%
d__Bacteria	k__norank_d__Bacteria	p__Firmicutes	c__Bacilli	o__RF39	f__norank_o__RF39	g__norank_f__norank_o__RF39	s__uncultured_bacterium_g__norank_f__norank_o__RF39	OTU1334	411	4.954713198054E-5	27.55905511811%
d__Bacteria	k__norank_d__Bacteria	p__Firmicutes	c__Bacilli	o__Erysipelotrichales	f__Erysipelatoclostridiaceae	g__UCG-004	s__gut_metagenome_g__UCG-004	OTU2499	3	3.6165789766817E-7	0.78740157480315%
d__Bacteria	k__norank_d__Bacteria	p__Firmicutes	c__Clostridia	o__unclassified_c__Clostridia	f__unclassified_c__Clostridia	g__unclassified_c__Clostridia	s__unclassified_c__Clostridia	OTU843	4	4.8221053022423E-7	1.0498687664042%
d__Bacteria	k__norank_d__Bacteria	p__Firmicutes	c__Clostridia	o__Oscillospirales	f__Ruminococcaceae	g__norank_f__Ruminococcaceae	s__uncultured_bacterium_g__norank_f__Ruminococcaceae	OTU836	181	2.1820026492647E-5	5.7742782152231%
d__Bacteria	k__norank_d__Bacteria	p__Bacteroidota	c__Bacteroidia	o__Bacteroidales	f__Marinifilaceae	g__Odoribacter	s__uncultured_bacterium_g__Odoribacter	OTU1110	1	1.2055263255606E-7	0.26246719160105%
d__Bacteria	k__norank_d__Bacteria	p__Bacteroidota	c__Bacteroidia	o__Bacteroidales	f__Tannerellaceae	g__Parabacteroides	s__unclassified_g__Parabacteroides	OTU2	15	1.8082894883409E-6	0.78740157480315%
d__Bacteria	k__norank_d__Bacteria	p__Proteobacteria	c__Gammaproteobacteria	o__Burkholderiales	f__Alcaligenaceae	g__unclassified_f__Alcaligenaceae	s__unclassified_f__Alcaligenaceae	OTU1447	2	2.4110526511212E-7	0.5249343832021%
d__Bacteria	k__norank_d__Bacteria	p__Firmicutes	c__unclassified_p__Firmicutes	o__unclassified_p__Firmicutes	f__unclassified_p__Firmicutes	g__unclassified_p__Firmicutes	s__unclassified_p__Firmicutes	OTU2194	17	2.049394753453E-6	3.1496062992126%
d__Bacteria	k__norank_d__Bacteria	p__Firmicutes	c__Clostridia	o__Clostridiales	f__Clostridiaceae	g__Clostridium_sensu_stricto_1	s__unclassified_g__Clostridium_sensu_stricto_1	OTU3426	443	5.3404816222334E-5	44.619422572178%
d__Bacteria	k__norank_d__Bacteria	p__Firmicutes	c__Bacilli	o__Lactobacillales	f__Carnobacteriaceae	g__Jeotgalibaca	s__uncultured_bacterium_g__Jeotgalibaca	OTU2926	1965	0.00023688592297265	23.359580052493%
d__Bacteria	k__norank_d__Bacteria	p__Firmicutes	c__Clostridia	o__Peptostreptococcales-Tissierellales	f__Anaerovoracaceae	g__Eubacterium_nodatum_group	s__unclassified_g__Eubacterium_nodatum_group	OTU2291	7	8.4386842789241E-7	1.0498687664042%
d__Bacteria	k__norank_d__Bacteria	p__Firmicutes	c__Clostridia	o__Clostridia_UCG-014	f__norank_o__Clostridia_UCG-014	g__norank_f__norank_o__Clostridia_UCG-014	s__uncultured_bacterium_g__norank_f__norank_o__Clostridia_UCG-014	OTU428	2951	0.00035575081867293	37.007874015748%
d__Bacteria	k__norank_d__Bacteria	p__Proteobacteria	c__Gammaproteobacteria	o__Burkholderiales	f__Comamonadaceae	g__unclassified_f__Comamonadaceae	s__unclassified_f__Comamonadaceae	OTU2188	44	5.3043158324666E-6	2.6246719160105%
d__Bacteria	k__norank_d__Bacteria	p__Proteobacteria	c__Gammaproteobacteria	o__Burkholderiales	f__Rhodocyclaceae	g__norank_f__Rhodocyclaceae	s__unclassified_g__norank_f__Rhodocyclaceae	OTU2293	8	9.6442106044847E-7	0.5249343832021%
d__Bacteria	k__norank_d__Bacteria	p__Fusobacteriota	c__Fusobacteriia	o__Fusobacteriales	f__Fusobacteriaceae	g__Fusobacterium	s__unclassified_g__Fusobacterium	OTU233	9380	0.0011307836933758	25.459317585302%
d__Bacteria	k__norank_d__Bacteria	p__Actinobacteriota	c__Actinobacteria	o__Micrococcales	f__Micrococcaceae	g__Nesterenkonia	s__unclassified_g__Nesterenkonia	OTU1128	2	2.4110526511212E-7	0.26246719160105%
d__Bacteria	k__norank_d__Bacteria	p__Proteobacteria	c__Alphaproteobacteria	o__Rhodospirillales	f__unclassified_o__Rhodospirillales	g__unclassified_o__Rhodospirillales	s__unclassified_o__Rhodospirillales	OTU3693	1	1.2055263255606E-7	0.26246719160105%
d__Bacteria	k__norank_d__Bacteria	p__Cyanobacteria	c__Cyanobacteriia	o__Chloroplast	f__norank_o__Chloroplast	g__norank_f__norank_o__Chloroplast	s__Phaseolus_vulgaris_g__norank_f__norank	OTU1530	86	1.0367526399821E-5	11.811023622047%
d__Bacteria	k__norank_d__Bacteria	p__Actinobacteriota	c__Actinobacteria	o__Propionibacteriales	f__Propionibacteriaceae	g__Cutibacterium	s__Cutibacterium_acnes_g__Cutibacterium	OTU384	17	2.049394753453E-6	2.3622047244094%
d__Bacteria	k__norank_d__Bacteria	p__Firmicutes	c__Clostridia	o__Oscillospirales	f__UCG-010	g__norank_f__UCG-010	s__uncultured_bacterium_g__norank_f__UCG-010	OTU2852	272	3.2790316055248E-5	24.409448818898%
d__Bacteria	k__norank_d__Bacteria	p__Bacteroidota	c__Bacteroidia	o__Bacteroidales	f__Bacteroidaceae	g__Bacteroides	s__unclassified_g__Bacteroides	OTU416	2	2.4110526511212E-7	0.26246719160105%
d__Bacteria	k__norank_d__Bacteria	p__Bacteroidota	c__Bacteroidia	o__Bacteroidales	f__Rikenellaceae	g__Rikenellaceae_RC9_gut_group	s__uncultured_bacterium_g__Rikenellaceae_RC9_gut_group	OTU376	2	2.4110526511212E-7	0.5249343832021%
d__Bacteria	k__norank_d__Bacteria	p__Firmicutes	c__Clostridia	o__Clostridia_UCG-014	f__norank_o__Clostridia_UCG-014	g__norank_f__norank_o__Clostridia_UCG-014	s__unclassified_g__norank_f__norank_o__Clostridia_UCG-014	OTU2684	53	6.3892895254711E-6	3.1496062992126%
d__Bacteria	k__norank_d__Bacteria	p__Firmicutes	c__Clostridia	o__Lachnospirales	f__Lachnospiraceae	g__Johnsonella	s__uncultured_bacterium_g__Johnsonella	OTU855	1	1.2055263255606E-7	0.26246719160105%
d__Bacteria	k__norank_d__Bacteria	p__Firmicutes	c__Clostridia	o__Clostridia_vadinBB60_group	f__norank_o__Clostridia_vadinBB60_group	g__norank_f__norank_o__Clostridia_vadinBB60_group	s__Clostridiales_bacterium_enrichment_culture_clone_06-1235251-76	OTU2563	29	3.4960263441257E-6	6.2992125984252%
d__Bacteria	k__norank_d__Bacteria	p__Proteobacteria	c__Alphaproteobacteria	o__Rhodospirillales	f__Rhodospirillaceae	g__Candidatus_Riegeria	s__uncultured_bacterium_g__Candidatus_Riegeria	OTU3717	3	3.6165789766817E-7	0.26246719160105%
d__Bacteria	k__norank_d__Bacteria	p__Firmicutes	c__Clostridia	o__Lachnospirales	f__Lachnospiraceae	g__unclassified_f__Lachnospiraceae	s__unclassified_f__Lachnospiraceae	OTU2044	1	1.2055263255606E-7	0.26246719160105%
d__Bacteria	k__norank_d__Bacteria	p__Firmicutes	c__Negativicutes	o__Veillonellales-Selenomonadales	f__Veillonellaceae	g__Megasphaera	s__unclassified_g__Megasphaera	OTU2264	1	1.2055263255606E-7	0.26246719160105%
d__Bacteria	k__norank_d__Bacteria	p__Firmicutes	c__Clostridia	o__Lachnospirales	f__Lachnospiraceae	g__unclassified_f__Lachnospiraceae	s__unclassified_f__Lachnospiraceae	OTU2040	1	1.2055263255606E-7	0.26246719160105%
d__Bacteria	k__norank_d__Bacteria	p__Firmicutes	c__Clostridia	o__Clostridia_vadinBB60_group	f__norank_o__Clostridia_vadinBB60_group	g__norank_f__norank_o__Clostridia_vadinBB60_group	s__uncultured_bacterium_g__norank_f__norank_o__Clostridia_vadinBB60_group	OTU1526	50	6.0276316278029E-6	9.9737532808399%
d__Bacteria	k__norank_d__Bacteria	p__Bacteroidota	c__Bacteroidia	o__Flavobacteriales	f__Weeksellaceae	g__Chryseobacterium	s__Chryseobacterium_greenlandense	OTU1973	14	1.6877368557848E-6	2.0997375328084%
d__Bacteria	k__norank_d__Bacteria	p__Firmicutes	c__Clostridia	o__Oscillospirales	f__Ruminococcaceae	g__norank_f__Ruminococcaceae	s__unclassified_g__norank_f__Ruminococcaceae	OTU2773	172	2.0735052799642E-5	18.897637795276%
d__Bacteria	k__norank_d__Bacteria	p__Bacteroidota	c__Bacteroidia	o__Bacteroidales	f__Rikenellaceae	g__Rikenellaceae_RC9_gut_group	s__uncultured_bacterium_g__Rikenellaceae_RC9_gut_group	OTU1784	24	2.8932631813454E-6	1.5748031496063%
d__Bacteria	k__norank_d__Bacteria	p__Bacteroidota	c__Bacteroidia	o__Bacteroidales	f__Muribaculaceae	g__norank_f__Muribaculaceae	s__uncultured_bacterium_g__norank_f__Muribaculaceae	OTU1874	1	1.2055263255606E-7	0.26246719160105%
d__Bacteria	k__norank_d__Bacteria	p__Firmicutes	c__Bacilli	o__Lactobacillales	f__Lactobacillaceae	g__Lactobacillus	s__unclassified_g__Lactobacillus	OTU3514	49	5.9070789952469E-6	8.6614173228346%
d__Bacteria	k__norank_d__Bacteria	p__Firmicutes	c__Clostridia	o__Oscillospirales	f__Ruminococcaceae	g__norank_f__Ruminococcaceae	s__unclassified_g__norank_f__Ruminococcaceae	OTU2305	8	9.6442106044847E-7	1.5748031496063%
d__Bacteria	k__norank_d__Bacteria	p__Firmicutes	c__Clostridia	o__unclassified_c__Clostridia	f__unclassified_c__Clostridia	g__unclassified_c__Clostridia	s__unclassified_c__Clostridia	OTU1149	16	1.9288421208969E-6	2.3622047244094%
d__Bacteria	k__norank_d__Bacteria	p__Firmicutes	c__Clostridia	o__Christensenellales	f__Christensenellaceae	g__norank_f__Christensenellaceae	s__unclassified_g__norank_f__Christensenellaceae	OTU2764	9	1.0849736930045E-6	2.0997375328084%
d__Bacteria	k__norank_d__Bacteria	p__Firmicutes	c__Clostridia	o__Clostridia_UCG-014	f__norank_o__Clostridia_UCG-014	g__norank_f__norank_o__Clostridia_UCG-014	s__uncultured_Clostridiales_bacterium_g__norank_f__norank_o__Clostridia_UCG-014	OTU2690	1	1.2055263255606E-7	0.26246719160105%
d__Bacteria	k__norank_d__Bacteria	p__Firmicutes	c__Bacilli	o__Lactobacillales	f__Lactobacillaceae	g__Lactobacillus	s__Lactobacillus_concavus	OTU873	264	3.1825894994799E-5	5.7742782152231%
d__Bacteria	k__norank_d__Bacteria	p__Firmicutes	c__Clostridia	o__Clostridia_UCG-014	f__norank_o__Clostridia_UCG-014	g__norank_f__norank_o__Clostridia_UCG-014	s__unclassified_g__norank_f__norank_o__Clostridia_UCG-014	OTU1554	175	2.109671069731E-5	12.860892388451%
d__Bacteria	k__norank_d__Bacteria	p__Firmicutes	c__Clostridia	o__unclassified_c__Clostridia	f__unclassified_c__Clostridia	g__unclassified_c__Clostridia	s__unclassified_c__Clostridia	OTU3614	3	3.6165789766817E-7	0.26246719160105%
d__Bacteria	k__norank_d__Bacteria	p__Firmicutes	c__Clostridia	o__Christensenellales	f__Christensenellaceae	g__norank_f__Christensenellaceae	s__unclassified_g__norank_f__Christensenellaceae	OTU2768	33	3.9782368743499E-6	6.5616797900262%
d__Bacteria	k__norank_d__Bacteria	p__Firmicutes	c__Clostridia	o__Peptostreptococcales-Tissierellales	f__Anaerovoracaceae	g__S5-A14a	s__uncultured_Anaerovorax_sp._g__S5-A14a	OTU184	2130	0.0002567771073444	11.548556430446%
d__Bacteria	k__norank_d__Bacteria	p__Firmicutes	c__Bacilli	o__RF39	f__norank_o__RF39	g__norank_f__norank_o__RF39	s__unclassified_g__norank_f__norank_o__RF39	OTU404	6	7.2331579533635E-7	1.0498687664042%
d__Bacteria	k__norank_d__Bacteria	p__Bacteroidota	c__Bacteroidia	o__Bacteroidales	f__Tannerellaceae	g__Parabacteroides	s__uncultured_bacterium_g__Parabacteroides	OTU1398	143	1.7239026455516E-5	3.1496062992126%
d__Bacteria	k__norank_d__Bacteria	p__Firmicutes	c__Clostridia	o__Clostridiales	f__Clostridiaceae	g__unclassified_f__Clostridiaceae	s__unclassified_f__Clostridiaceae	OTU396	37	4.4604474045742E-6	6.0367454068241%
d__Bacteria	k__norank_d__Bacteria	p__Gemmatimonadota	c__Gemmatimonadetes	o__Gemmatimonadales	f__Gemmatimonadaceae	g__norank_f__Gemmatimonadaceae	s__metagenome_g__norank_f__Gemmatimonadaceae	OTU2381	1	1.2055263255606E-7	0.26246719160105%
d__Bacteria	k__norank_d__Bacteria	p__Firmicutes	c__Clostridia	o__Clostridiales	f__Clostridiaceae	g__Clostridium_sensu_stricto_1	s__Clostridium_perfringens_g__Clostridium_sensu_stricto_1	OTU1774	106840	0.012879843262289	64.829396325459%
d__Bacteria	k__norank_d__Bacteria	p__Bacteroidota	c__Bacteroidia	o__Bacteroidales	f__Muribaculaceae	g__norank_f__Muribaculaceae	s__uncultured_bacterium_g__norank_f__Muribaculaceae	OTU2781	215	2.5918815999553E-5	18.110236220472%
d__Bacteria	k__norank_d__Bacteria	p__Firmicutes	c__Clostridia	o__Peptococcales	f__Peptococcaceae	g__Peptococcus	s__unclassified_g__Peptococcus	OTU78	15	1.8082894883409E-6	2.3622047244094%
d__Bacteria	k__norank_d__Bacteria	p__Actinobacteriota	c__Coriobacteriia	o__Coriobacteriales	f__Coriobacteriaceae	g__Collinsella	s__unclassified_g__Collinsella	OTU240	2450	0.00029535394976234	13.123359580052%
d__Bacteria	k__norank_d__Bacteria	p__Firmicutes	c__Clostridia	o__Monoglobales	f__Monoglobaceae	g__Monoglobus	s__unclassified_g__Monoglobus	OTU3432	62	7.4742632184756E-6	7.3490813648294%
d__Bacteria	k__norank_d__Bacteria	p__Cyanobacteria	c__Vampirivibrionia	o__Gastranaerophilales	f__norank_o__Gastranaerophilales	g__norank_f__norank_o__Gastranaerophilales	s__unclassified_g__norank_f__norank_o__Gastranaerophilales	OTU431	21	2.5316052836772E-6	3.6745406824147%
d__Bacteria	k__norank_d__Bacteria	p__Firmicutes	c__Clostridia	o__Peptostreptococcales-Tissierellales	f__Peptostreptococcaceae	g__Peptostreptococcus	s__uncultured_bacterium_g__Peptostreptococcus	OTU1677	5289	0.00063760287358899	27.821522309711%
d__Bacteria	k__norank_d__Bacteria	p__Cyanobacteria	c__Vampirivibrionia	o__Gastranaerophilales	f__norank_o__Gastranaerophilales	g__norank_f__norank_o__Gastranaerophilales	s__uncultured_bacterium_g__norank_f__norank_o__Gastranaerophilales	OTU703	77	9.2825527068165E-6	11.286089238845%
d__Bacteria	k__norank_d__Bacteria	p__Firmicutes	c__Clostridia	o__Lachnospirales	f__Lachnospiraceae	g__unclassified_f__Lachnospiraceae	s__unclassified_f__Lachnospiraceae	OTU1960	9	1.0849736930045E-6	1.8372703412073%
d__Bacteria	k__norank_d__Bacteria	p__Firmicutes	c__Clostridia	o__Oscillospirales	f__Ruminococcaceae	g__Ruminococcus	s__unclassified_g__Ruminococcus	OTU448	9	1.0849736930045E-6	2.0997375328084%
d__Bacteria	k__norank_d__Bacteria	p__Bacteroidota	c__Bacteroidia	o__Flavobacteriales	f__Flavobacteriaceae	g__Flavobacterium	s__uncultured_bacterium_g__Flavobacterium	OTU1440	126	1.5189631702063E-5	1.8372703412073%
d__Bacteria	k__norank_d__Bacteria	p__Firmicutes	c__Bacilli	o__RF39	f__norank_o__RF39	g__norank_f__norank_o__RF39	s__uncultured_bacterium_g__norank_f__norank_o__RF39	OTU3875	192	2.3146105450763E-5	13.123359580052%
d__Bacteria	k__norank_d__Bacteria	p__Firmicutes	c__Clostridia	o__Oscillospirales	f__UCG-010	g__norank_f__UCG-010	s__unclassified_g__norank_f__UCG-010	OTU198	1548	0.00018661547519678	60.892388451444%
d__Bacteria	k__norank_d__Bacteria	p__Firmicutes	c__Clostridia	o__Oscillospirales	f__Ruminococcaceae	g__norank_f__Ruminococcaceae	s__unclassified_g__norank_f__Ruminococcaceae	OTU1578	1497	0.00018046729093642	35.958005249344%
d__Bacteria	k__norank_d__Bacteria	p__Actinobacteriota	c__Coriobacteriia	o__Coriobacteriales	f__Coriobacteriales_Incertae_Sedis	g__norank_f__Coriobacteriales_Incertae_Sedis	s__uncultured_bacterium_g__norank_f__Coriobacteriales_Incertae_Sedis	OTU1907	1	1.2055263255606E-7	0.26246719160105%
d__Bacteria	k__norank_d__Bacteria	p__Firmicutes	c__Clostridia	o__Lachnospirales	f__Lachnospiraceae	g__Cellulosilyticum	s__uncultured_Clostridia_bacterium_g__Cellulosilyticum	OTU767	94	1.1331947460269E-5	10.236220472441%
d__Bacteria	k__norank_d__Bacteria	p__Firmicutes	c__Clostridia	o__Oscillospirales	f__Oscillospiraceae	g__unclassified_f__Oscillospiraceae	s__unclassified_f__Oscillospiraceae	OTU1908	4	4.8221053022423E-7	0.26246719160105%
d__Bacteria	k__norank_d__Bacteria	p__Actinobacteriota	c__Coriobacteriia	o__Coriobacteriales	f__Atopobiaceae	g__norank_f__Atopobiaceae	s__uncultured_bacterium_g__norank_f__Atopobiaceae	OTU1714	11889	0.001433250248459	85.301837270341%
d__Bacteria	k__norank_d__Bacteria	p__Firmicutes	c__Clostridia	o__Christensenellales	f__Christensenellaceae	g__unclassified_f__Christensenellaceae	s__unclassified_f__Christensenellaceae	OTU2588	1	1.2055263255606E-7	0.26246719160105%
d__Bacteria	k__norank_d__Bacteria	p__Proteobacteria	c__Alphaproteobacteria	o__Rhizobiales	f__Rhizobiales_Incertae_Sedis	g__Nordella	s__uncultured_bacterium_g__Nordella	OTU622	1	1.2055263255606E-7	0.26246719160105%
d__Bacteria	k__norank_d__Bacteria	p__Bacteroidota	c__Bacteroidia	o__Bacteroidales	f__Dysgonomonadaceae	g__Fermentimonas	s__uncultured_Bacteroidetes_bacterium_g__Fermentimonas	OTU2600	11	1.3260789581166E-6	1.3123359580052%
d__Bacteria	k__norank_d__Bacteria	p__Firmicutes	c__Clostridia	o__Peptostreptococcales-Tissierellales	f__Anaerovoracaceae	g__Eubacterium_brachy_group	s__unclassified_g__Eubacterium_brachy_group	OTU1637	8	9.6442106044847E-7	1.3123359580052%
d__Bacteria	k__norank_d__Bacteria	p__Proteobacteria	c__Alphaproteobacteria	o__Rhizobiales	f__Xanthobacteraceae	g__unclassified_f__Xanthobacteraceae	s__unclassified_f__Xanthobacteraceae	OTU123	3	3.6165789766817E-7	0.26246719160105%
d__Bacteria	k__norank_d__Bacteria	p__Spirochaetota	c__Spirochaetia	o__Spirochaetales	f__Spirochaetaceae	g__Treponema	s__uncultured_bacterium_g__Treponema	OTU3326	4515	0.0005442951359906	37.007874015748%
d__Bacteria	k__norank_d__Bacteria	p__Firmicutes	c__Clostridia	o__norank_c__Clostridia	f__Hungateiclostridiaceae	g__norank_f__Hungateiclostridiaceae	s__uncultured_bacterium_g__norank_f__Hungateiclostridiaceae	OTU2127	2	2.4110526511212E-7	0.26246719160105%
d__Bacteria	k__norank_d__Bacteria	p__Spirochaetota	c__Spirochaetia	o__Spirochaetales	f__Spirochaetaceae	g__Treponema	s__unclassified_g__Treponema	OTU537	282	3.3995842380808E-5	22.309711286089%
d__Bacteria	k__norank_d__Bacteria	p__Firmicutes	c__Bacilli	o__Staphylococcales	f__Staphylococcaceae	g__Staphylococcus	s__Staphylococcus_muscae	OTU505	203	2.447218440888E-5	7.8740157480315%
d__Bacteria	k__norank_d__Bacteria	p__Bacteroidota	c__Bacteroidia	o__Flavobacteriales	f__Flavobacteriaceae	g__Flavobacterium	s__uncultured_bacterium_g__Flavobacterium	OTU3605	182	2.1940579125203E-5	5.511811023622%
d__Bacteria	k__norank_d__Bacteria	p__Firmicutes	c__Bacilli	o__RF39	f__norank_o__RF39	g__norank_f__norank_o__RF39	s__human_gut_metagenome_g__norank_f__norank	OTU1547	87	1.0488079032377E-5	7.6115485564304%
d__Bacteria	k__norank_d__Bacteria	p__Bacteroidota	c__Bacteroidia	o__Bacteroidales	f__Bacteroidales_RF16_group	g__norank_f__Bacteroidales_RF16_group	s__uncultured_rumen_bacterium_g__norank_f__Bacteroidales_RF16_group	OTU922	46	5.5454210975787E-6	2.8871391076115%
d__Bacteria	k__norank_d__Bacteria	p__Spirochaetota	c__Spirochaetia	o__Spirochaetales	f__Spirochaetaceae	g__Treponema	s__uncultured_bacterium_g__Treponema	OTU894	939	0.00011319892197014	18.897637795276%
d__Bacteria	k__norank_d__Bacteria	p__Actinobacteriota	c__Actinobacteria	o__Actinomycetales	f__Actinomycetaceae	g__Arcanobacterium	s__unclassified_g__Arcanobacterium	OTU1010	45	5.4248684650226E-6	4.9868766404199%
d__Bacteria	k__norank_d__Bacteria	p__Bacteroidota	c__Bacteroidia	o__Bacteroidales	f__Rikenellaceae	g__Anaerocella	s__uncultured_Bacteroidetes_bacterium_g__Anaerocella	OTU2490	2	2.4110526511212E-7	0.5249343832021%
d__Bacteria	k__norank_d__Bacteria	p__Firmicutes	c__Bacilli	o__RF39	f__norank_o__RF39	g__norank_f__norank_o__RF39	s__uncultured_rumen_bacterium_g__norank_f__norank_o__RF39	OTU2691	31	3.7371316092378E-6	2.8871391076115%
d__Bacteria	k__norank_d__Bacteria	p__Proteobacteria	c__Alphaproteobacteria	o__Rhodobacterales	f__Rhodobacteraceae	g__unclassified_f__Rhodobacteraceae	s__unclassified_f__Rhodobacteraceae	OTU71	2	2.4110526511212E-7	0.26246719160105%
d__Bacteria	k__norank_d__Bacteria	p__Firmicutes	c__Clostridia	o__Oscillospirales	f__Ruminococcaceae	g__unclassified_f__Ruminococcaceae	s__unclassified_f__Ruminococcaceae	OTU1275	252	3.0379263404127E-5	28.608923884514%
d__Bacteria	k__norank_d__Bacteria	p__Proteobacteria	c__Alphaproteobacteria	o__Sphingomonadales	f__Sphingomonadaceae	g__Sphingobium	s__uncultured_bacterium_g__Sphingobium	OTU2214	1	1.2055263255606E-7	0.26246719160105%
d__Bacteria	k__norank_d__Bacteria	p__Firmicutes	c__Negativicutes	o__Veillonellales-Selenomonadales	f__Selenomonadaceae	g__Selenomonas	s__uncultured_Veillonellaceae_bacterium_g__Selenomonas	OTU3348	14	1.6877368557848E-6	2.3622047244094%
d__Bacteria	k__norank_d__Bacteria	p__Proteobacteria	c__Alphaproteobacteria	o__Rhodobacterales	f__Rhodobacteraceae	g__Gemmobacter	s__uncultured_bacterium_g__Gemmobacter	OTU1371	42	5.0632105673544E-6	2.6246719160105%
d__Bacteria	k__norank_d__Bacteria	p__Actinobacteriota	c__Actinobacteria	o__Corynebacteriales	f__Corynebacteriaceae	g__Corynebacterium	s__unclassified_g__Corynebacterium	OTU276	60	7.2331579533635E-6	4.4619422572178%
d__Bacteria	k__norank_d__Bacteria	p__Bacteroidota	c__Bacteroidia	o__Flavobacteriales	f__Flavobacteriaceae	g__Flavobacterium	s__uncultured_bacterium_g__Flavobacterium	OTU3602	1843	0.00022217850180082	7.0866141732283%
d__Bacteria	k__norank_d__Bacteria	p__Patescibacteria	c__Saccharimonadia	o__Saccharimonadales	f__unclassified_o__Saccharimonadales	g__unclassified_o__Saccharimonadales	s__unclassified_o__Saccharimonadales	OTU2162	15	1.8082894883409E-6	1.8372703412073%
d__Bacteria	k__norank_d__Bacteria	p__Firmicutes	c__Clostridia	o__norank_c__Clostridia	f__Hungateiclostridiaceae	g__Fastidiosipila	s__uncultured_bacterium_g__Fastidiosipila	OTU3857	22	2.6521579162333E-6	3.4120734908136%
d__Bacteria	k__norank_d__Bacteria	p__Verrucomicrobiota	c__Lentisphaeria	o__Victivallales	f__Victivallaceae	g__Victivallis	s__Victivallales_bacterium_CCUG_44730	OTU2205	173	2.0855605432198E-5	4.7244094488189%
d__Bacteria	k__norank_d__Bacteria	p__Firmicutes	c__Clostridia	o__Clostridiales	f__Clostridiaceae	g__Clostridium_sensu_stricto_1	s__Clostridium_baratii_g__Clostridium_sensu_stricto_1	OTU2404	37073	0.0044692477467507	56.167979002625%
d__Bacteria	k__norank_d__Bacteria	p__Actinobacteriota	c__Actinobacteria	o__Corynebacteriales	f__Corynebacteriaceae	g__Corynebacterium	s__unclassified_g__Corynebacterium	OTU2251	2	2.4110526511212E-7	0.5249343832021%
d__Bacteria	k__norank_d__Bacteria	p__Bacteroidota	c__Bacteroidia	o__Bacteroidales	f__F082	g__norank_f__F082	s__uncultured_bacterium_g__norank_f__F082	OTU2986	2219	0.00026750629164189	24.9343832021%
d__Bacteria	k__norank_d__Bacteria	p__Proteobacteria	c__Gammaproteobacteria	o__Burkholderiales	f__Comamonadaceae	g__Pseudorhodoferax	s__uncultured_bacterium_g__Pseudorhodoferax	OTU662	10	1.2055263255606E-6	1.3123359580052%
d__Bacteria	k__norank_d__Bacteria	p__Firmicutes	c__Clostridia	o__Oscillospirales	f__unclassified_o__Oscillospirales	g__unclassified_o__Oscillospirales	s__unclassified_o__Oscillospirales	OTU3760	88	1.0608631664933E-5	13.385826771654%
d__Bacteria	k__norank_d__Bacteria	p__Firmicutes	c__Clostridia	o__Oscillospirales	f__UCG-010	g__norank_f__UCG-010	s__unclassified_g__norank_f__UCG-010	OTU2902	25	3.0138158139015E-6	6.2992125984252%
d__Bacteria	k__norank_d__Bacteria	p__Bacteroidota	c__Bacteroidia	o__Flavobacteriales	f__Flavobacteriaceae	g__Flavobacterium	s__uncultured_bacterium_g__Flavobacterium	OTU3574	1449	0.00017468076457373	4.4619422572178%
d__Bacteria	k__norank_d__Bacteria	p__Firmicutes	c__Bacilli	o__RF39	f__norank_o__RF39	g__norank_f__norank_o__RF39	s__uncultured_rumen_bacterium_g__norank_f__norank_o__RF39	OTU1082	9	1.0849736930045E-6	1.0498687664042%
d__Bacteria	k__norank_d__Bacteria	p__Nitrospirota	c__Nitrospiria	o__Nitrospirales	f__Nitrospiraceae	g__Nitrospira	s__unclassified_g__Nitrospira	OTU1666	3	3.6165789766817E-7	0.26246719160105%
d__Bacteria	k__norank_d__Bacteria	p__Firmicutes	c__Bacilli	o__RF39	f__norank_o__RF39	g__norank_f__norank_o__RF39	s__uncultured_bacterium_g__norank_f__norank_o__RF39	OTU710	71	8.5592369114801E-6	10.761154855643%
d__Bacteria	k__norank_d__Bacteria	p__Firmicutes	c__Clostridia	o__Oscillospirales	f__Ruminococcaceae	g__DTU089	s__uncultured_organism_g__DTU089	OTU2395	35	4.219342139462E-6	2.0997375328084%
d__Bacteria	k__norank_d__Bacteria	p__Firmicutes	c__Clostridia	o__Christensenellales	f__Christensenellaceae	g__Christensenellaceae_R-7_group	s__unclassified_g__Christensenellaceae_R-7_group	OTU580	544	6.5580632110496E-5	18.110236220472%
d__Bacteria	k__norank_d__Bacteria	p__Actinobacteriota	c__Coriobacteriia	o__Coriobacteriales	f__Atopobiaceae	g__unclassified_f__Atopobiaceae	s__unclassified_f__Atopobiaceae	OTU3821	58	6.9920526882514E-6	11.548556430446%
d__Bacteria	k__norank_d__Bacteria	p__Firmicutes	c__Bacilli	o__Erysipelotrichales	f__Erysipelotrichaceae	g__Allobaculum	s__unclassified_g__Allobaculum	OTU1959	8	9.6442106044847E-7	0.26246719160105%
d__Bacteria	k__norank_d__Bacteria	p__Firmicutes	c__Clostridia	o__Oscillospirales	f__Oscillospiraceae	g__NK4A214_group	s__unclassified_g__NK4A214_group	OTU319	87	1.0488079032377E-5	4.4619422572178%
d__Bacteria	k__norank_d__Bacteria	p__Bacteroidota	c__Bacteroidia	o__Bacteroidales	f__Tannerellaceae	g__Parabacteroides	s__uncultured_Bacteroidaceae_bacterium_g__Parabacteroides	OTU1414	81	9.7647632370407E-6	4.1994750656168%
d__Bacteria	k__norank_d__Bacteria	p__Bacteroidota	c__Bacteroidia	o__Bacteroidales	f__Prevotellaceae	g__Alloprevotella	s__uncultured_Bacteroidales_bacterium_g__Alloprevotella	OTU2189	29	3.4960263441257E-6	3.4120734908136%
d__Bacteria	k__norank_d__Bacteria	p__Bacteroidota	c__Bacteroidia	o__Flavobacteriales	f__Weeksellaceae	g__Chryseobacterium	s__Chryseobacterium_salipaludis	OTU1453	70	8.4386842789241E-6	1.3123359580052%
d__Bacteria	k__norank_d__Bacteria	p__Firmicutes	c__Clostridia	o__Oscillospirales	f__Eubacterium_coprostanoligenes_group	g__norank_f__Eubacterium_coprostanoligenes_group	s__uncultured_Clostridium_sp._g__norank_f__Eubacterium_coprostanoligenes_group	OTU3033	2635	0.00031765618678521	61.154855643045%
d__Bacteria	k__norank_d__Bacteria	p__Firmicutes	c__Clostridia	o__Clostridia_UCG-014	f__norank_o__Clostridia_UCG-014	g__norank_f__norank_o__Clostridia_UCG-014	s__unclassified_g__norank_f__norank_o__Clostridia_UCG-014	OTU1312	38	4.5810000371302E-6	5.249343832021%
d__Bacteria	k__norank_d__Bacteria	p__Actinobacteriota	c__Actinobacteria	o__Actinomycetales	f__Actinomycetaceae	g__Actinotignum	s__unclassified_g__Actinotignum	OTU2266	5	6.0276316278029E-7	0.78740157480315%
d__Bacteria	k__norank_d__Bacteria	p__Firmicutes	c__Clostridia	o__Lachnospirales	f__Lachnospiraceae	g__Lachnospiraceae_NK4A136_group	s__Lachnospiraceae_bacterium_COE1	OTU432	5	6.0276316278029E-7	0.5249343832021%
d__Bacteria	k__norank_d__Bacteria	p__Firmicutes	c__Clostridia	o__Lachnospirales	f__Lachnospiraceae	g__Cellulosilyticum	s__uncultured_bacterium_g__Cellulosilyticum	OTU2069	30	3.6165789766817E-6	4.9868766404199%
d__Bacteria	k__norank_d__Bacteria	p__Firmicutes	c__Clostridia	o__Oscillospirales	f__Oscillospiraceae	g__UCG-007	s__uncultured_rumen_bacterium_g__UCG-007	OTU837	74	8.9208948091483E-6	15.485564304462%
d__Bacteria	k__norank_d__Bacteria	p__Firmicutes	c__Bacilli	o__RF39	f__norank_o__RF39	g__norank_f__norank_o__RF39	s__uncultured_bacterium_g__norank_f__norank_o__RF39	OTU392	1904	0.00022953221238673	37.270341207349%
d__Bacteria	k__norank_d__Bacteria	p__Firmicutes	c__Clostridia	o__Oscillospirales	f__Oscillospiraceae	g__UCG-002	s__uncultured_bacterium_g__UCG-002	OTU495	1196	0.00014418094853705	38.320209973753%
d__Bacteria	k__norank_d__Bacteria	p__Proteobacteria	c__Gammaproteobacteria	o__Xanthomonadales	f__Xanthomonadaceae	g__Thermomonas	s__unclassified_g__Thermomonas	OTU639	54	6.5098421580271E-6	0.5249343832021%
d__Bacteria	k__norank_d__Bacteria	p__Firmicutes	c__Clostridia	o__Lachnospirales	f__Lachnospiraceae	g__unclassified_f__Lachnospiraceae	s__unclassified_f__Lachnospiraceae	OTU16	4	4.8221053022423E-7	0.26246719160105%
d__Bacteria	k__norank_d__Bacteria	p__Firmicutes	c__Clostridia	o__Lachnospirales	f__Lachnospiraceae	g__Lachnospiraceae_NK4A136_group	s__Lachnospiraceae_bacterium_GAM79	OTU696	2933	0.00035358087128692	41.732283464567%
d__Bacteria	k__norank_d__Bacteria	p__Bacteroidota	c__Bacteroidia	o__Bacteroidales	f__Bacteroidaceae	g__Bacteroides	s__Bacteroides_sp._MA-3	OTU89	2	2.4110526511212E-7	0.26246719160105%
d__Bacteria	k__norank_d__Bacteria	p__Firmicutes	c__Clostridia	o__Oscillospirales	f__Ruminococcaceae	g__norank_f__Ruminococcaceae	s__uncultured_organism_g__norank_f__Ruminococcaceae	OTU3316	528	6.3651789989599E-5	38.320209973753%
d__Bacteria	k__norank_d__Bacteria	p__Bacteroidota	c__Bacteroidia	o__Bacteroidales	f__Tannerellaceae	g__Parabacteroides	s__Parabacteroides_merdae	OTU1766	14243	0.0017170311454959	35.170603674541%
d__Bacteria	k__norank_d__Bacteria	p__Firmicutes	c__Clostridia	o__Lachnospirales	f__Lachnospiraceae	g__Syntrophococcus	s__uncultured_bacterium_g__Syntrophococcus	OTU1565	1497	0.00018046729093642	25.196850393701%
d__Bacteria	k__norank_d__Bacteria	p__Firmicutes	c__Bacilli	o__Acholeplasmatales	f__Acholeplasmataceae	g__Acholeplasma	s__Acholeplasma_modicum	OTU1388	2	2.4110526511212E-7	0.5249343832021%
d__Bacteria	k__norank_d__Bacteria	p__Bacteroidota	c__Bacteroidia	o__Bacteroidales	f__Prevotellaceae	g__Prevotella	s__uncultured_bacterium_g__Prevotella	OTU3154	1722	0.00020759163326153	41.732283464567%
d__Bacteria	k__norank_d__Bacteria	p__Sumerlaeota	c__Sumerlaeia	o__Sumerlaeales	f__Sumerlaeaceae	g__Sumerlaea	s__unclassified_g__Sumerlaea	OTU380	3	3.6165789766817E-7	0.5249343832021%
d__Bacteria	k__norank_d__Bacteria	p__Firmicutes	c__Bacilli	o__Lactobacillales	f__Enterococcaceae	g__Enterococcus	s__Enterococcus_cecorum	OTU175	23210	0.0027980266016261	59.580052493438%
d__Bacteria	k__norank_d__Bacteria	p__Firmicutes	c__Clostridia	o__Monoglobales	f__Monoglobaceae	g__Monoglobus	s__uncultured_bacterium_g__Monoglobus	OTU3142	144	1.7359579088072E-5	19.160104986877%
d__Bacteria	k__norank_d__Bacteria	p__Bacteroidota	c__Bacteroidia	o__Bacteroidales	f__Bacteroidaceae	g__Bacteroides	s__Bacteroides_vulgatus	OTU1685	62132	0.007490176165973	46.981627296588%
d__Bacteria	k__norank_d__Bacteria	p__Bacteroidota	c__Bacteroidia	o__Bacteroidales	f__Bacteroidaceae	g__Bacteroides	s__Bacteroides_xylanisolvens_g__Bacteroides	OTU1197	2652	0.00031970558153867	35.433070866142%
d__Bacteria	k__norank_d__Bacteria	p__Firmicutes	c__Clostridia	o__Oscillospirales	f__Oscillospiraceae	g__NK4A214_group	s__unclassified_g__NK4A214_group	OTU225	18000	0.002169947386009	79.527559055118%
d__Bacteria	k__norank_d__Bacteria	p__Firmicutes	c__Clostridia	o__Oscillospirales	f__Ruminococcaceae	g__Paludicola	s__uncultured_Clostridiaceae_bacterium_g__Paludicola	OTU938	4	4.8221053022423E-7	0.5249343832021%
d__Bacteria	k__norank_d__Bacteria	p__Firmicutes	c__Clostridia	o__Oscillospirales	f__Oscillospiraceae	g__Oscillibacter	s__unclassified_g__Oscillibacter	OTU3832	49	5.9070789952469E-6	5.7742782152231%
d__Bacteria	k__norank_d__Bacteria	p__Firmicutes	c__Clostridia	o__Clostridiales	f__Clostridiaceae	g__Clostridium_sensu_stricto_1	s__Clostridium_butyricum	OTU1787	27736	0.0033436478165748	76.902887139108%
d__Bacteria	k__norank_d__Bacteria	p__Firmicutes	c__Bacilli	o__RF39	f__norank_o__RF39	g__norank_f__norank_o__RF39	s__uncultured_bacterium_g__norank_f__norank_o__RF39	OTU1524	185	2.2302237022871E-5	12.59842519685%
d__Bacteria	k__norank_d__Bacteria	p__Firmicutes	c__Bacilli	o__Lactobacillales	f__unclassified_o__Lactobacillales	g__unclassified_o__Lactobacillales	s__unclassified_o__Lactobacillales	OTU2243	1	1.2055263255606E-7	0.26246719160105%
d__Bacteria	k__norank_d__Bacteria	p__Bacteroidota	c__Bacteroidia	o__Bacteroidales	f__Muribaculaceae	g__norank_f__Muribaculaceae	s__uncultured_bacterium_g__norank_f__Muribaculaceae	OTU2655	5	6.0276316278029E-7	1.0498687664042%
d__Bacteria	k__norank_d__Bacteria	p__Bacteroidota	c__Bacteroidia	o__Bacteroidales	f__Bacteroidaceae	g__Bacteroides	s__Bacteroides_acidifaciens	OTU1161	137	1.651571066018E-5	13.123359580052%
d__Bacteria	k__norank_d__Bacteria	p__Bacteroidota	c__Bacteroidia	o__Bacteroidales	f__Bacteroidales_RF16_group	g__norank_f__Bacteroidales_RF16_group	s__uncultured_bacterium_g__norank_f__Bacteroidales_RF16_group	OTU3103	458	5.5213105710675E-5	20.472440944882%
d__Bacteria	k__norank_d__Bacteria	p__Firmicutes	c__Clostridia	o__Peptostreptococcales-Tissierellales	f__Anaerovoracaceae	g__Family_XIII_AD3011_group	s__unclassified_g__Family_XIII_AD3011_group	OTU560	477	5.750360572924E-5	33.858267716535%
d__Bacteria	k__norank_d__Bacteria	p__Bacteroidota	c__Bacteroidia	o__Bacteroidales	f__Paludibacteraceae	g__norank_f__Paludibacteraceae	s__unclassified_g__norank_f__Paludibacteraceae	OTU930	84	1.0126421134709E-5	7.8740157480315%
d__Bacteria	k__norank_d__Bacteria	p__Firmicutes	c__Clostridia	o__Oscillospirales	f__Eubacterium_coprostanoligenes_group	g__norank_f__Eubacterium_coprostanoligenes_group	s__uncultured_rumen_bacterium_g__norank_f__Eubacterium_coprostanoligenes_group	OTU728	10	1.2055263255606E-6	1.8372703412073%
d__Bacteria	k__norank_d__Bacteria	p__Firmicutes	c__Clostridia	o__Lachnospirales	f__Lachnospiraceae	g__Lachnospiraceae_FCS020_group	s__uncultured_prokaryote_g__Lachnospiraceae_FCS020_group	OTU2325	705	8.4989605952021E-5	53.805774278215%
d__Bacteria	k__norank_d__Bacteria	p__Firmicutes	c__Clostridia	o__Peptococcales	f__Peptococcaceae	g__norank_f__Peptococcaceae	s__uncultured_rumen_bacterium_g__norank_f__Peptococcaceae	OTU790	6	7.2331579533635E-7	1.3123359580052%
d__Bacteria	k__norank_d__Bacteria	p__Firmicutes	c__Clostridia	o__norank_c__Clostridia	f__Hungateiclostridiaceae	g__Saccharofermentans	s__unclassified_g__Saccharofermentans	OTU1949	4	4.8221053022423E-7	0.26246719160105%
d__Bacteria	k__norank_d__Bacteria	p__Firmicutes	c__Clostridia	o__Clostridia_UCG-014	f__norank_o__Clostridia_UCG-014	g__norank_f__norank_o__Clostridia_UCG-014	s__unclassified_g__norank_f__norank_o__Clostridia_UCG-014	OTU3149	3061	0.00036901160825409	49.343832020997%
d__Bacteria	k__norank_d__Bacteria	p__Firmicutes	c__Clostridia	o__Peptostreptococcales-Tissierellales	f__norank_o__Peptostreptococcales-Tissierellales	g__Finegoldia	s__unclassified_g__Finegoldia	OTU1726	268	3.2308105525024E-5	11.811023622047%
d__Bacteria	k__norank_d__Bacteria	p__Chloroflexi	c__Anaerolineae	o__SJA-15	f__norank_o__SJA-15	g__norank_f__norank_o__SJA-15	s__uncultured_soil_bacterium_g__norank_f__norank_o__SJA-15	OTU2375	2	2.4110526511212E-7	0.26246719160105%
d__Bacteria	k__norank_d__Bacteria	p__Actinobacteriota	c__Coriobacteriia	o__Coriobacteriales	f__norank_o__Coriobacteriales	g__norank_f__norank_o__Coriobacteriales	s__uncultured_bacterium_g__norank_f__norank_o__Coriobacteriales	OTU2699	4	4.8221053022423E-7	0.78740157480315%
d__Bacteria	k__norank_d__Bacteria	p__Firmicutes	c__Clostridia	o__Lachnospirales	f__Lachnospiraceae	g__unclassified_f__Lachnospiraceae	s__unclassified_f__Lachnospiraceae	OTU694	188	2.2663894920539E-5	13.385826771654%
d__Bacteria	k__norank_d__Bacteria	p__Cyanobacteria	c__Vampirivibrionia	o__Gastranaerophilales	f__norank_o__Gastranaerophilales	g__norank_f__norank_o__Gastranaerophilales	s__unclassified_g__norank_f__norank_o__Gastranaerophilales	OTU2650	25	3.0138158139015E-6	4.7244094488189%
d__Bacteria	k__norank_d__Bacteria	p__Proteobacteria	c__Gammaproteobacteria	o__Burkholderiales	f__Alcaligenaceae	g__norank_f__Alcaligenaceae	s__unclassified_g__norank_f__Alcaligenaceae	OTU1486	28	3.3754737115696E-6	1.5748031496063%
d__Bacteria	k__norank_d__Bacteria	p__Proteobacteria	c__Gammaproteobacteria	o__Burkholderiales	f__Rhodocyclaceae	g__Thauera	s__Thauera_terpenica	OTU2108	1	1.2055263255606E-7	0.26246719160105%
d__Bacteria	k__norank_d__Bacteria	p__Proteobacteria	c__Alphaproteobacteria	o__Rhodospirillales	f__norank_o__Rhodospirillales	g__norank_f__norank_o__Rhodospirillales	s__unidentified_rumen_bacterium_RF32	OTU2470	17	2.049394753453E-6	1.8372703412073%
d__Bacteria	k__norank_d__Bacteria	p__Firmicutes	c__Negativicutes	o__Acidaminococcales	f__Acidaminococcaceae	g__Succiniclasticum	s__unclassified_g__Succiniclasticum	OTU524	1144	0.00013791221164413	8.1364829396325%
d__Bacteria	k__norank_d__Bacteria	p__Firmicutes	c__Clostridia	o__Monoglobales	f__Monoglobaceae	g__Monoglobus	s__uncultured_bacterium_g__Monoglobus	OTU586	7	8.4386842789241E-7	0.5249343832021%
d__Bacteria	k__norank_d__Bacteria	p__Cyanobacteria	c__Vampirivibrionia	o__Gastranaerophilales	f__norank_o__Gastranaerophilales	g__norank_f__norank_o__Gastranaerophilales	s__uncultured_bacterium_g__norank_f__norank_o__Gastranaerophilales	OTU2163	27	3.2549210790136E-6	2.8871391076115%
d__Bacteria	k__norank_d__Bacteria	p__Proteobacteria	c__Gammaproteobacteria	o__Burkholderiales	f__Comamonadaceae	g__unclassified_f__Comamonadaceae	s__unclassified_f__Comamonadaceae	OTU393	11	1.3260789581166E-6	0.78740157480315%
d__Bacteria	k__norank_d__Bacteria	p__Firmicutes	c__Clostridia	o__Clostridia_vadinBB60_group	f__norank_o__Clostridia_vadinBB60_group	g__norank_f__norank_o__Clostridia_vadinBB60_group	s__unclassified_g__norank_f__norank_o__Clostridia_vadinBB60_group	OTU2394	30	3.6165789766817E-6	1.3123359580052%
d__Bacteria	k__norank_d__Bacteria	p__Bacteroidota	c__Bacteroidia	o__Bacteroidales	f__Muribaculaceae	g__norank_f__Muribaculaceae	s__uncultured_bacterium_g__norank_f__Muribaculaceae	OTU1865	1	1.2055263255606E-7	0.26246719160105%
d__Bacteria	k__norank_d__Bacteria	p__Verrucomicrobiota	c__Kiritimatiellae	o__WCHB1-41	f__norank_o__WCHB1-41	g__norank_f__norank_o__WCHB1-41	s__uncultured_rumen_bacterium_g__norank_f__norank	OTU1976	1	1.2055263255606E-7	0.26246719160105%
d__Bacteria	k__norank_d__Bacteria	p__Firmicutes	c__Clostridia	o__Lachnospirales	f__Defluviitaleaceae	g__Defluviitaleaceae_UCG-011	s__uncultured_bacterium_g__Defluviitaleaceae_UCG-011	OTU1551	171	2.0614500167086E-5	12.860892388451%
d__Bacteria	k__norank_d__Bacteria	p__Actinobacteriota	c__Actinobacteria	o__Corynebacteriales	f__Corynebacteriaceae	g__Corynebacterium	s__Corynebacterium_xerosis	OTU1710	17191	0.0020724203062712	67.45406824147%
d__Bacteria	k__norank_d__Bacteria	p__Bacteroidota	c__Bacteroidia	o__Bacteroidales	f__Muribaculaceae	g__norank_f__Muribaculaceae	s__uncultured_bacterium_g__norank_f__Muribaculaceae	OTU1868	2	2.4110526511212E-7	0.5249343832021%
d__Bacteria	k__norank_d__Bacteria	p__Firmicutes	c__Clostridia	o__Oscillospirales	f__UCG-010	g__norank_f__UCG-010	s__unclassified_g__norank_f__UCG-010	OTU1758	5263	0.00063446850514253	64.041994750656%
d__Bacteria	k__norank_d__Bacteria	p__Firmicutes	c__Bacilli	o__Lactobacillales	f__Streptococcaceae	g__Streptococcus	s__Streptococcus_respiraculi	OTU948	16	1.9288421208969E-6	0.78740157480315%
d__Bacteria	k__norank_d__Bacteria	p__Firmicutes	c__Clostridia	o__Oscillospirales	f__Ruminococcaceae	g__Ruminococcus	s__Ruminococcus_flavefaciens	OTU3387	2412	0.00029077294972521	35.170603674541%
d__Bacteria	k__norank_d__Bacteria	p__Actinobacteriota	c__Actinobacteria	o__Micrococcales	f__Micrococcaceae	g__Micrococcus	s__unclassified_g__Micrococcus	OTU228	1552	0.000187097685727	17.322834645669%
d__Bacteria	k__norank_d__Bacteria	p__Firmicutes	c__Clostridia	o__norank_c__Clostridia	f__Hungateiclostridiaceae	g__Fastidiosipila	s__unclassified_g__Fastidiosipila	OTU1662	1	1.2055263255606E-7	0.26246719160105%
d__Bacteria	k__norank_d__Bacteria	p__Verrucomicrobiota	c__Lentisphaeria	o__Victivallales	f__vadinBE97	g__norank_f__vadinBE97	s__uncultured_rumen_bacterium_g__norank_f__vadinBE97	OTU2648	1	1.2055263255606E-7	0.26246719160105%
d__Bacteria	k__norank_d__Bacteria	p__Firmicutes	c__Clostridia	o__Lachnospirales	f__Lachnospiraceae	g__unclassified_f__Lachnospiraceae	s__unclassified_f__Lachnospiraceae	OTU349	2	2.4110526511212E-7	0.5249343832021%
d__Bacteria	k__norank_d__Bacteria	p__Firmicutes	c__Clostridia	o__Lachnospirales	f__Lachnospiraceae	g__unclassified_f__Lachnospiraceae	s__unclassified_f__Lachnospiraceae	OTU1876	2	2.4110526511212E-7	0.26246719160105%
d__Bacteria	k__norank_d__Bacteria	p__Firmicutes	c__Clostridia	o__Lachnospirales	f__Lachnospiraceae	g__unclassified_f__Lachnospiraceae	s__unclassified_f__Lachnospiraceae	OTU343	98	1.1814157990494E-5	13.385826771654%
d__Bacteria	k__norank_d__Bacteria	p__Bacteroidota	c__Bacteroidia	o__Bacteroidales	f__Dysgonomonadaceae	g__unclassified_f__Dysgonomonadaceae	s__unclassified_f__Dysgonomonadaceae	OTU1476	2	2.4110526511212E-7	0.26246719160105%
d__Bacteria	k__norank_d__Bacteria	p__Verrucomicrobiota	c__Verrucomicrobiae	o__Verrucomicrobiales	f__Akkermansiaceae	g__Akkermansia	s__Akkermansia_muciniphila	OTU2431	2865	0.00034538329227311	8.1364829396325%
d__Bacteria	k__norank_d__Bacteria	p__Bacteroidota	c__Bacteroidia	o__Flavobacteriales	f__Weeksellaceae	g__Chryseobacterium	s__Chryseobacterium_sp._A1-ST2	OTU632	155	1.8685658046189E-5	0.78740157480315%
d__Bacteria	k__norank_d__Bacteria	p__Patescibacteria	c__Saccharimonadia	o__Saccharimonadales	f__norank_o__Saccharimonadales	g__norank_f__norank_o__Saccharimonadales	s__uncultured_bacterium_g__norank_f__norank_o__Saccharimonadales	OTU70	2	2.4110526511212E-7	0.26246719160105%
d__Bacteria	k__norank_d__Bacteria	p__Proteobacteria	c__Gammaproteobacteria	o__Pasteurellales	f__Pasteurellaceae	g__Actinobacillus	s__Actinobacillus_porcitonsillarum	OTU803	1155	0.00013923829060225	22.309711286089%
d__Bacteria	k__norank_d__Bacteria	p__Firmicutes	c__Bacilli	o__Lactobacillales	f__Aerococcaceae	g__Facklamia	s__unclassified_g__Facklamia	OTU7	3	3.6165789766817E-7	0.5249343832021%
d__Bacteria	k__norank_d__Bacteria	p__Firmicutes	c__Clostridia	o__Oscillospirales	f__UCG-010	g__norank_f__UCG-010	s__unclassified_g__norank_f__UCG-010	OTU1245	209	2.5195500204216E-5	22.834645669291%
d__Bacteria	k__norank_d__Bacteria	p__Firmicutes	c__Clostridia	o__Lachnospirales	f__Lachnospiraceae	g__unclassified_f__Lachnospiraceae	s__unclassified_f__Lachnospiraceae	OTU185	15403	0.001856872199261	50.393700787402%
d__Bacteria	k__norank_d__Bacteria	p__Firmicutes	c__Clostridia	o__Lachnospirales	f__Lachnospiraceae	g__unclassified_f__Lachnospiraceae	s__unclassified_f__Lachnospiraceae	OTU187	2237	0.0002696762390279	21.259842519685%
d__Bacteria	k__norank_d__Bacteria	p__Actinobacteriota	c__Coriobacteriia	o__Coriobacteriales	f__unclassified_o__Coriobacteriales	g__unclassified_o__Coriobacteriales	s__unclassified_o__Coriobacteriales	OTU2712	3	3.6165789766817E-7	0.78740157480315%
d__Bacteria	k__norank_d__Bacteria	p__Firmicutes	c__Clostridia	o__Christensenellales	f__Christensenellaceae	g__Christensenellaceae_R-7_group	s__unclassified_g__Christensenellaceae_R-7_group	OTU3024	7007	0.0008447122963203	69.291338582677%
d__Bacteria	k__norank_d__Bacteria	p__Firmicutes	c__Clostridia	o__Oscillospirales	f__Ruminococcaceae	g__unclassified_f__Ruminococcaceae	s__unclassified_f__Ruminococcaceae	OTU3826	330	3.9782368743499E-5	24.146981627297%
d__Bacteria	k__norank_d__Bacteria	p__Actinobacteriota	c__Actinobacteria	o__Bifidobacteriales	f__Bifidobacteriaceae	g__Neoscardovia	s__Neoscardovia_arbecensis	OTU870	55	6.6303947905832E-6	1.3123359580052%
d__Bacteria	k__norank_d__Bacteria	p__Firmicutes	c__Bacilli	o__Brevibacillales	f__Brevibacillaceae	g__Brevibacillus	s__Brevibacillus_borstelensis	OTU1342	10	1.2055263255606E-6	2.3622047244094%
d__Bacteria	k__norank_d__Bacteria	p__Firmicutes	c__Clostridia	o__Lachnospirales	f__Lachnospiraceae	g__Blautia	s__uncultured_Blautia_sp._g__Blautia	OTU1665	20	2.4110526511212E-6	4.7244094488189%
d__Bacteria	k__norank_d__Bacteria	p__Firmicutes	c__Negativicutes	o__Acidaminococcales	f__Acidaminococcaceae	g__Phascolarctobacterium	s__Phascolarctobacterium_faecium	OTU1694	29855	0.0035990988449611	28.608923884514%
d__Bacteria	k__norank_d__Bacteria	p__Firmicutes	c__Clostridia	o__Lachnospirales	f__Lachnospiraceae	g__Anaerostignum	s__uncultured_bacterium_g__Anaerostignum	OTU215	16	1.9288421208969E-6	1.5748031496063%
d__Bacteria	k__norank_d__Bacteria	p__Deinococcota	c__Deinococci	o__Deinococcales	f__Deinococcaceae	g__Deinococcus	s__uncultured_bacterium_g__Deinococcus	OTU676	38	4.5810000371302E-6	0.78740157480315%
d__Bacteria	k__norank_d__Bacteria	p__Firmicutes	c__Clostridia	o__Oscillospirales	f__Butyricicoccaceae	g__Butyricicoccus	s__uncultured_bacterium_g__Butyricicoccus	OTU256	4479	0.00053995524121858	51.181102362205%
d__Bacteria	k__norank_d__Bacteria	p__Firmicutes	c__Clostridia	o__Lachnospirales	f__Lachnospiraceae	g__Blautia	s__unclassified_g__Blautia	OTU1722	12139	0.001463388406598	80.577427821522%
d__Bacteria	k__norank_d__Bacteria	p__Actinobacteriota	c__Actinobacteria	o__Pseudonocardiales	f__Pseudonocardiaceae	g__Pseudonocardia	s__uncultured_bacterium_g__Pseudonocardia	OTU2319	1	1.2055263255606E-7	0.26246719160105%
d__Bacteria	k__norank_d__Bacteria	p__Firmicutes	c__Clostridia	o__Oscillospirales	f__Oscillospiraceae	g__Papillibacter	s__uncultured_bacterium_g__Papillibacter	OTU2468	22	2.6521579162333E-6	4.4619422572178%
d__Bacteria	k__norank_d__Bacteria	p__Firmicutes	c__Clostridia	o__Oscillospirales	f__Ruminococcaceae	g__norank_f__Ruminococcaceae	s__Ruminococcus_sp._YE281	OTU2715	325	3.9179605580719E-5	19.94750656168%
d__Bacteria	k__norank_d__Bacteria	p__Proteobacteria	c__Alphaproteobacteria	o__Rhizobiales	f__Rhizobiaceae	g__Allorhizobium-Neorhizobium-Pararhizobium-Rhizobium	s__Pararhizobium_giardinii	OTU2000	4	4.8221053022423E-7	0.5249343832021%
d__Bacteria	k__norank_d__Bacteria	p__Firmicutes	c__Clostridia	o__Oscillospirales	f__Ruminococcaceae	g__norank_f__Ruminococcaceae	s__Clostridium_leptum_g__norank	OTU1254	158	1.9047315943857E-5	21.784776902887%
d__Bacteria	k__norank_d__Bacteria	p__Desulfobacterota	c__Desulfuromonadia	o__Bradymonadales	f__norank_o__Bradymonadales	g__norank_f__norank_o__Bradymonadales	s__uncultured_rumen_bacterium_g__norank_f__norank_o__Bradymonadales	OTU1767	2585	0.00031162855515741	40.944881889764%
d__Bacteria	k__norank_d__Bacteria	p__Firmicutes	c__Clostridia	o__Oscillospirales	f__UCG-010	g__norank_f__UCG-010	s__uncultured_bacterium_g__norank_f__UCG-010	OTU2247	5	6.0276316278029E-7	1.3123359580052%
d__Bacteria	k__norank_d__Bacteria	p__Firmicutes	c__Clostridia	o__Peptostreptococcales-Tissierellales	f__Anaerovoracaceae	g__unclassified_f__Anaerovoracaceae	s__unclassified_f__Anaerovoracaceae	OTU2743	600	7.2331579533635E-5	31.233595800525%
d__Bacteria	k__norank_d__Bacteria	p__Firmicutes	c__Clostridia	o__Oscillospirales	f__Ruminococcaceae	g__Ruminococcus	s__unclassified_g__Ruminococcus	OTU1224	22	2.6521579162333E-6	2.6246719160105%
d__Bacteria	k__norank_d__Bacteria	p__Firmicutes	c__Bacilli	o__Erysipelotrichales	f__Erysipelotrichaceae	g__Erysipelothrix	s__uncultured_bacterium_g__Erysipelothrix	OTU1619	61	7.3537105859195E-6	3.9370078740157%
d__Bacteria	k__norank_d__Bacteria	p__Firmicutes	c__Clostridia	o__Peptococcales	f__Peptococcaceae	g__norank_f__Peptococcaceae	s__unclassified_g__norank_f__Peptococcaceae	OTU27	2	2.4110526511212E-7	0.26246719160105%
d__Bacteria	k__norank_d__Bacteria	p__Firmicutes	c__Clostridia	o__Oscillospirales	f__Ruminococcaceae	g__norank_f__Ruminococcaceae	s__unclassified_g__norank_f__Ruminococcaceae	OTU1207	1	1.2055263255606E-7	0.26246719160105%
d__Bacteria	k__norank_d__Bacteria	p__Bacteroidota	c__Bacteroidia	o__Bacteroidales	f__Bacteroidaceae	g__Bacteroides	s__unclassified_g__Bacteroides	OTU621	11	1.3260789581166E-6	1.0498687664042%
d__Bacteria	k__norank_d__Bacteria	p__Firmicutes	c__Clostridia	o__Peptostreptococcales-Tissierellales	f__norank_o__Peptostreptococcales-Tissierellales	g__Murdochiella	s__Peptostreptococcaceae_bacterium_canine_oral_taxon_332	OTU159	534	6.4375105784935E-5	3.1496062992126%
d__Bacteria	k__norank_d__Bacteria	p__Bacteroidota	c__Bacteroidia	o__Bacteroidales	f__Prevotellaceae	g__Alloprevotella	s__unclassified_g__Alloprevotella	OTU3616	16	1.9288421208969E-6	2.3622047244094%
d__Bacteria	k__norank_d__Bacteria	p__unclassified_k__norank_d__Bacteria	c__unclassified_k__norank_d__Bacteria	o__unclassified_k__norank_d__Bacteria	f__unclassified_k__norank_d__Bacteria	g__unclassified_k__norank_d__Bacteria	s__unclassified_k__norank_d__Bacteria	OTU1317	2	2.4110526511212E-7	0.5249343832021%
d__Bacteria	k__norank_d__Bacteria	p__Proteobacteria	c__Gammaproteobacteria	o__Xanthomonadales	f__Xanthomonadaceae	g__Luteimonas	s__unclassified_g__Luteimonas	OTU3659	6	7.2331579533635E-7	1.5748031496063%
d__Bacteria	k__norank_d__Bacteria	p__Firmicutes	c__Clostridia	o__Lachnospirales	f__Lachnospiraceae	g__Lachnospiraceae_NK4A136_group	s__unclassified_g__Lachnospiraceae_NK4A136_group	OTU699	1564	0.00018854431731768	48.031496062992%
d__Bacteria	k__norank_d__Bacteria	p__Firmicutes	c__Clostridia	o__Oscillospirales	f__Eubacterium_coprostanoligenes_group	g__norank_f__Eubacterium_coprostanoligenes_group	s__unclassified_g__norank_f__Eubacterium_coprostanoligenes_group	OTU1244	908	0.0001094617903609	17.58530183727%
d__Bacteria	k__norank_d__Bacteria	p__Bacteroidota	c__Bacteroidia	o__Bacteroidales	f__Dysgonomonadaceae	g__Dysgonomonas	s__uncultured_bacterium_g__Dysgonomonas	OTU3468	4	4.8221053022423E-7	0.5249343832021%
d__Bacteria	k__norank_d__Bacteria	p__Bacteroidota	c__Bacteroidia	o__Bacteroidales	f__Prevotellaceae	g__Prevotella	s__unclassified_g__Prevotella	OTU2373	3	3.6165789766817E-7	0.26246719160105%
d__Bacteria	k__norank_d__Bacteria	p__Bacteroidota	c__Bacteroidia	o__Bacteroidales	f__Rikenellaceae	g__Rikenellaceae_RC9_gut_group	s__uncultured_bacterium_g__Rikenellaceae_RC9_gut_group	OTU1796	13060	0.0015744173811821	71.128608923885%
d__Bacteria	k__norank_d__Bacteria	p__Proteobacteria	c__Gammaproteobacteria	o__Burkholderiales	f__Alcaligenaceae	g__Bordetella	s__Bordetella_trematum	OTU2106	8	9.6442106044847E-7	1.0498687664042%
d__Bacteria	k__norank_d__Bacteria	p__Firmicutes	c__Clostridia	o__Christensenellales	f__Christensenellaceae	g__norank_f__Christensenellaceae	s__uncultured_bacterium_g__norank_f__Christensenellaceae	OTU1718	543	6.546007947794E-5	41.994750656168%
d__Bacteria	k__norank_d__Bacteria	p__Firmicutes	c__Clostridia	o__Oscillospirales	f__Ruminococcaceae	g__norank_f__Ruminococcaceae	s__uncultured_Clostridiales_bacterium_g__norank_f__Ruminococcaceae	OTU2869	2	2.4110526511212E-7	0.5249343832021%
d__Bacteria	k__norank_d__Bacteria	p__Firmicutes	c__Clostridia	o__Peptostreptococcales-Tissierellales	f__Sedimentibacteraceae	g__Sedimentibacter	s__unclassified_g__Sedimentibacter	OTU3456	9	1.0849736930045E-6	1.3123359580052%
d__Bacteria	k__norank_d__Bacteria	p__Firmicutes	c__Clostridia	o__Monoglobales	f__Monoglobaceae	g__Monoglobus	s__uncultured_rumen_bacterium_g__Monoglobus	OTU3097	686	8.2699105933456E-5	30.183727034121%
d__Bacteria	k__norank_d__Bacteria	p__Proteobacteria	c__Gammaproteobacteria	o__Burkholderiales	f__Comamonadaceae	g__Aquabacterium	s__unclassified_g__Aquabacterium	OTU960	11	1.3260789581166E-6	1.8372703412073%
d__Bacteria	k__norank_d__Bacteria	p__Firmicutes	c__Clostridia	o__Lachnospirales	f__Lachnospiraceae	g__unclassified_f__Lachnospiraceae	s__unclassified_f__Lachnospiraceae	OTU2721	1	1.2055263255606E-7	0.26246719160105%
d__Bacteria	k__norank_d__Bacteria	p__Actinobacteriota	c__Actinobacteria	o__Micrococcales	f__Micrococcales_Incertae_Sedis	g__Timonella	s__unclassified_g__Timonella	OTU932	55	6.6303947905832E-6	2.3622047244094%
d__Bacteria	k__norank_d__Bacteria	p__Firmicutes	c__Bacilli	o__RF39	f__norank_o__RF39	g__norank_f__norank_o__RF39	s__metagenome_g__norank_f__norank_o__RF39	OTU2637	268	3.2308105525024E-5	19.685039370079%
d__Bacteria	k__norank_d__Bacteria	p__Firmicutes	c__Clostridia	o__Eubacteriales	f__Anaerofustaceae	g__Anaerofustis	s__uncultured_bacterium_g__Anaerofustis	OTU2750	31	3.7371316092378E-6	4.7244094488189%
d__Bacteria	k__norank_d__Bacteria	p__Actinobacteriota	c__Actinobacteria	o__unclassified_c__Actinobacteria	f__unclassified_c__Actinobacteria	g__unclassified_c__Actinobacteria	s__unclassified_c__Actinobacteria	OTU3785	16	1.9288421208969E-6	3.9370078740157%
d__Bacteria	k__norank_d__Bacteria	p__Firmicutes	c__Bacilli	o__Lactobacillales	f__Lactobacillaceae	g__Lactobacillus	s__unclassified_g__Lactobacillus	OTU286	20	2.4110526511212E-6	1.5748031496063%
d__Bacteria	k__norank_d__Bacteria	p__Firmicutes	c__Clostridia	o__Lachnospirales	f__Lachnospiraceae	g__Blautia	s__uncultured_Blautia_sp._g__Blautia	OTU697	8445	0.0010180669819359	67.716535433071%
d__Bacteria	k__norank_d__Bacteria	p__Bacteroidota	c__Bacteroidia	o__Bacteroidales	f__Muribaculaceae	g__norank_f__Muribaculaceae	s__uncultured_bacterium_g__norank_f__Muribaculaceae	OTU1861	3	3.6165789766817E-7	0.5249343832021%
d__Bacteria	k__norank_d__Bacteria	p__GAL15	c__norank_p__GAL15	o__norank_c__norank_p__GAL15	f__norank_o__norank_c__norank_p__GAL15	g__norank_f__norank_o__norank_c__norank_p__GAL15	s__unclassified_g__norank_f__norank_o__norank_c__norank_p__GAL15	OTU101	1	1.2055263255606E-7	0.26246719160105%
d__Bacteria	k__norank_d__Bacteria	p__Proteobacteria	c__Gammaproteobacteria	o__Pseudomonadales	f__Moraxellaceae	g__Enhydrobacter	s__Moraxella_osloensis_g__Enhydrobacter	OTU947	89	1.0729184297489E-5	3.4120734908136%
d__Bacteria	k__norank_d__Bacteria	p__Actinobacteriota	c__Coriobacteriia	o__Coriobacteriales	f__Atopobiaceae	g__Olsenella	s__unclassified_g__Olsenella	OTU1184	72	8.6797895440362E-6	7.3490813648294%
d__Bacteria	k__norank_d__Bacteria	p__Cyanobacteria	c__Vampirivibrionia	o__Gastranaerophilales	f__norank_o__Gastranaerophilales	g__norank_f__norank_o__Gastranaerophilales	s__uncultured_bacterium_g__norank_f__norank_o__Gastranaerophilales	OTU1087	136	1.6395158027624E-5	6.5616797900262%
d__Bacteria	k__norank_d__Bacteria	p__Proteobacteria	c__Gammaproteobacteria	o__Enterobacterales	f__Morganellaceae	g__Providencia	s__Providencia_alcalifaciens	OTU2250	57	6.8715000556953E-6	2.8871391076115%
d__Bacteria	k__norank_d__Bacteria	p__Spirochaetota	c__Spirochaetia	o__Spirochaetales	f__Spirochaetaceae	g__Treponema	s__unclassified_g__Treponema	OTU1620	43	5.1837631999105E-6	6.0367454068241%
d__Bacteria	k__norank_d__Bacteria	p__Firmicutes	c__Clostridia	o__Oscillospirales	f__Oscillospiraceae	g__UCG-005	s__uncultured_prokaryote_g__UCG-005	OTU2757	12027	0.0014498865117517	64.566929133858%
d__Bacteria	k__norank_d__Bacteria	p__Firmicutes	c__Bacilli	o__Erysipelotrichales	f__Erysipelatoclostridiaceae	g__Asteroleplasma	s__uncultured_bacterium_g__Asteroleplasma	OTU2531	31	3.7371316092378E-6	6.0367454068241%
d__Bacteria	k__norank_d__Bacteria	p__Firmicutes	c__Clostridia	o__Oscillospirales	f__Ruminococcaceae	g__norank_f__Ruminococcaceae	s__uncultured_bacterium_g__norank_f__Ruminococcaceae	OTU3402	26	3.1343684464575E-6	3.6745406824147%
d__Bacteria	k__norank_d__Bacteria	p__Firmicutes	c__Bacilli	o__RF39	f__norank_o__RF39	g__norank_f__norank_o__RF39	s__uncultured_bacterium_g__norank_f__norank_o__RF39	OTU1321	3	3.6165789766817E-7	0.26246719160105%
d__Bacteria	k__norank_d__Bacteria	p__Firmicutes	c__Clostridia	o__Monoglobales	f__Monoglobaceae	g__Monoglobus	s__uncultured_bacterium_g__Monoglobus	OTU691	37	4.4604474045742E-6	7.6115485564304%
d__Bacteria	k__norank_d__Bacteria	p__Firmicutes	c__Bacilli	o__RF39	f__norank_o__RF39	g__norank_f__norank_o__RF39	s__uncultured_bacterium_g__norank_f__norank_o__RF39	OTU1323	306	3.6889105562154E-5	18.897637795276%
d__Bacteria	k__norank_d__Bacteria	p__Actinobacteriota	c__Actinobacteria	o__Micrococcales	f__Promicromonosporaceae	g__Isoptericola	s__uncultured_bacterium_g__Isoptericola	OTU1063	84	1.0126421134709E-5	8.1364829396325%
d__Bacteria	k__norank_d__Bacteria	p__Firmicutes	c__Bacilli	o__Lactobacillales	f__Aerococcaceae	g__Facklamia	s__uncultured_bacterium_g__Facklamia	OTU170	239	2.8812079180898E-5	8.3989501312336%
d__Bacteria	k__norank_d__Bacteria	p__Patescibacteria	c__Saccharimonadia	o__Saccharimonadales	f__unclassified_o__Saccharimonadales	g__unclassified_o__Saccharimonadales	s__unclassified_o__Saccharimonadales	OTU2231	4	4.8221053022423E-7	0.5249343832021%
d__Bacteria	k__norank_d__Bacteria	p__Proteobacteria	c__Gammaproteobacteria	o__Aeromonadales	f__Aeromonadaceae	g__Oceanisphaera	s__uncultured_bacterium_g__Oceanisphaera	OTU1934	2	2.4110526511212E-7	0.5249343832021%
d__Bacteria	k__norank_d__Bacteria	p__Firmicutes	c__Clostridia	o__Christensenellales	f__Christensenellaceae	g__Christensenellaceae_R-7_group	s__uncultured_marine_bacterium_g__Christensenellaceae_R-7_group	OTU3600	24	2.8932631813454E-6	3.4120734908136%
d__Bacteria	k__norank_d__Bacteria	p__Firmicutes	c__Clostridia	o__Lachnospirales	f__Lachnospiraceae	g__unclassified_f__Lachnospiraceae	s__unclassified_f__Lachnospiraceae	OTU1196	12	1.4466315906727E-6	2.3622047244094%
d__Bacteria	k__norank_d__Bacteria	p__Bacteroidota	c__Bacteroidia	o__Bacteroidales	f__Prevotellaceae	g__Prevotella	s__unclassified_g__Prevotella	OTU1642	6	7.2331579533635E-7	1.0498687664042%
d__Bacteria	k__norank_d__Bacteria	p__Firmicutes	c__Bacilli	o__Lactobacillales	f__Lactobacillaceae	g__Lactobacillus	s__Lactobacillus_coleohominis	OTU3128	10378	0.0012510952206668	28.871391076115%
d__Bacteria	k__norank_d__Bacteria	p__Firmicutes	c__Clostridia	o__Eubacteriales	f__Eubacteriaceae	g__Eubacterium	s__unclassified_g__Eubacterium	OTU1696	3859	0.00046521260903383	38.320209973753%
d__Bacteria	k__norank_d__Bacteria	p__Firmicutes	c__Clostridia	o__Christensenellales	f__Christensenellaceae	g__Christensenellaceae_R-7_group	s__unclassified_g__Christensenellaceae_R-7_group	OTU1336	10	1.2055263255606E-6	2.3622047244094%
d__Bacteria	k__norank_d__Bacteria	p__Firmicutes	c__Clostridia	o__Lachnospirales	f__Lachnospiraceae	g__Bacteroides_pectinophilus_group	s__uncultured_bacterium_g__Bacteroides_pectinophilus_group	OTU3386	369	4.4483921413185E-5	26.771653543307%
d__Bacteria	k__norank_d__Bacteria	p__Patescibacteria	c__Saccharimonadia	o__Saccharimonadales	f__Saccharimonadaceae	g__TM7a	s__uncultured_bacterium_g__TM7a	OTU3656	32	3.8576842417939E-6	2.8871391076115%
d__Bacteria	k__norank_d__Bacteria	p__Proteobacteria	c__Gammaproteobacteria	o__Burkholderiales	f__Sutterellaceae	g__unclassified_f__Sutterellaceae	s__unclassified_f__Sutterellaceae	OTU1033	3	3.6165789766817E-7	0.5249343832021%
d__Bacteria	k__norank_d__Bacteria	p__Bacteroidota	c__Bacteroidia	o__Bacteroidales	f__Prevotellaceae	g__Prevotella	s__uncultured_bacterium_g__Prevotella	OTU2947	526	6.3410684724487E-5	21.259842519685%
d__Bacteria	k__norank_d__Bacteria	p__Firmicutes	c__Clostridia	o__Oscillospirales	f__Ruminococcaceae	g__Ruminococcus	s__unclassified_g__Ruminococcus	OTU21	4	4.8221053022423E-7	0.26246719160105%
d__Bacteria	k__norank_d__Bacteria	p__Actinobacteriota	c__Actinobacteria	o__Actinomycetales	f__Actinomycetaceae	g__Actinomyces	s__Actinomyces_sp._Chiba101	OTU3490	281	3.3875289748252E-5	21.522309711286%
d__Bacteria	k__norank_d__Bacteria	p__Firmicutes	c__Clostridia	o__Lachnospirales	f__Lachnospiraceae	g__Lachnospiraceae_NK4A136_group	s__uncultured_bacterium_g__Lachnospiraceae_NK4A136_group	OTU2200	9	1.0849736930045E-6	0.5249343832021%
d__Bacteria	k__norank_d__Bacteria	p__Firmicutes	c__Clostridia	o__Oscillospirales	f__Ruminococcaceae	g__norank_f__Ruminococcaceae	s__unclassified_g__norank_f__Ruminococcaceae	OTU166	5246	0.00063241911038908	76.115485564304%
d__Bacteria	k__norank_d__Bacteria	p__Firmicutes	c__Clostridia	o__Lachnospirales	f__Defluviitaleaceae	g__Defluviitaleaceae_UCG-011	s__unclassified_g__Defluviitaleaceae_UCG-011	OTU2921	37	4.4604474045742E-6	6.8241469816273%
d__Bacteria	k__norank_d__Bacteria	p__Firmicutes	c__Clostridia	o__Lachnospirales	f__Lachnospiraceae	g__unclassified_f__Lachnospiraceae	s__unclassified_f__Lachnospiraceae	OTU80	23	2.7727105487893E-6	1.3123359580052%
d__Bacteria	k__norank_d__Bacteria	p__Firmicutes	c__Bacilli	o__Bacillales	f__Salisediminibacteriaceae	g__Alkalicoccus	s__Bacillus_luteus	OTU1123	7	8.4386842789241E-7	1.0498687664042%
d__Bacteria	k__norank_d__Bacteria	p__Firmicutes	c__Clostridia	o__Lachnospirales	f__Lachnospiraceae	g__Lachnospiraceae_UCG-010	s__uncultured_bacterium_g__Lachnospiraceae_UCG-010	OTU795	196	2.3628315980987E-5	9.7112860892388%
d__Bacteria	k__norank_d__Bacteria	p__Firmicutes	c__Clostridia	o__Oscillospirales	f__Oscillospiraceae	g__Pseudoflavonifractor	s__uncultured_bacterium_g__Pseudoflavonifractor	OTU1770	3305	0.00039842645059777	44.356955380577%
d__Bacteria	k__norank_d__Bacteria	p__Bacteroidota	c__Bacteroidia	o__Flavobacteriales	f__Flavobacteriaceae	g__Flavobacterium	s__unclassified_g__Flavobacterium	OTU2181	4	4.8221053022423E-7	0.78740157480315%
d__Bacteria	k__norank_d__Bacteria	p__Firmicutes	c__Clostridia	o__Christensenellales	f__Christensenellaceae	g__Christensenellaceae_R-7_group	s__unclassified_g__Christensenellaceae_R-7_group	OTU2992	5688	0.00068570337397886	60.367454068241%
d__Bacteria	k__norank_d__Bacteria	p__Firmicutes	c__Clostridia	o__Lachnospirales	f__Lachnospiraceae	g__Eubacterium_fissicatena_group	s__uncultured_bacterium_g__Eubacterium_fissicatena_group	OTU1671	50425	0.0060788664966392	81.364829396325%
d__Bacteria	k__norank_d__Bacteria	p__Firmicutes	c__Bacilli	o__Lactobacillales	f__Lactobacillaceae	g__Lactobacillus	s__Lactobacillus_rennini	OTU2705	4	4.8221053022423E-7	0.78740157480315%
d__Bacteria	k__norank_d__Bacteria	p__Firmicutes	c__Negativicutes	o__Veillonellales-Selenomonadales	f__Veillonellaceae	g__Megasphaera	s__uncultured_bacterium_g__Megasphaera	OTU281	2	2.4110526511212E-7	0.26246719160105%
d__Bacteria	k__norank_d__Bacteria	p__Bacteroidota	c__Bacteroidia	o__Bacteroidales	f__Muribaculaceae	g__norank_f__Muribaculaceae	s__uncultured_bacterium_g__norank_f__Muribaculaceae	OTU828	87	1.0488079032377E-5	12.073490813648%
d__Bacteria	k__norank_d__Bacteria	p__Firmicutes	c__Bacilli	o__RF39	f__norank_o__RF39	g__norank_f__norank_o__RF39	s__unclassified_g__norank_f__norank_o__RF39	OTU771	1	1.2055263255606E-7	0.26246719160105%
d__Bacteria	k__norank_d__Bacteria	p__Firmicutes	c__Clostridia	o__Monoglobales	f__Monoglobaceae	g__Monoglobus	s__uncultured_bacterium_g__Monoglobus	OTU3156	155	1.8685658046189E-5	20.734908136483%
d__Bacteria	k__norank_d__Bacteria	p__Firmicutes	c__Clostridia	o__Peptostreptococcales-Tissierellales	f__norank_o__Peptostreptococcales-Tissierellales	g__Peptoniphilus	s__Peptoniphilus_sp._KHD5	OTU2763	5203	0.00062723534718917	15.748031496063%
d__Bacteria	k__norank_d__Bacteria	p__Firmicutes	c__Clostridia	o__Peptostreptococcales-Tissierellales	f__norank_o__Peptostreptococcales-Tissierellales	g__Anaerococcus	s__unclassified_g__Anaerococcus	OTU3239	2893	0.00034875876598468	17.58530183727%
d__Bacteria	k__norank_d__Bacteria	p__Actinobacteriota	c__Coriobacteriia	o__Coriobacteriales	f__Coriobacteriaceae	g__Collinsella	s__Collinsella_provencensis	OTU1408	235	2.8329868650674E-5	8.9238845144357%
d__Bacteria	k__norank_d__Bacteria	p__Bacteroidota	c__Bacteroidia	o__Bacteroidales	f__Bacteroidaceae	g__Bacteroides	s__uncultured_bacterium_g__Bacteroides	OTU1250	3456	0.00041662989811374	44.094488188976%
d__Bacteria	k__norank_d__Bacteria	p__Firmicutes	c__Clostridia	o__Lachnospirales	f__Lachnospiraceae	g__Coprococcus	s__Coprococcus_eutactus	OTU3034	1783	0.00021494534384745	42.257217847769%
d__Bacteria	k__norank_d__Bacteria	p__Firmicutes	c__Clostridia	o__Clostridia_UCG-014	f__norank_o__Clostridia_UCG-014	g__norank_f__norank_o__Clostridia_UCG-014	s__uncultured_rumen_bacterium_g__norank_f__norank_o__Clostridia_UCG-014	OTU1538	364	4.3881158250405E-5	13.385826771654%
d__Bacteria	k__norank_d__Bacteria	p__Firmicutes	c__Clostridia	o__Peptostreptococcales-Tissierellales	f__Peptostreptococcaceae	g__Peptostreptococcus	s__uncultured_bacterium_g__Peptostreptococcus	OTU1687	1553	0.00018721823835956	19.160104986877%
d__Bacteria	k__norank_d__Bacteria	p__Firmicutes	c__norank_p__Firmicutes	o__norank_c__norank_p__Firmicutes	f__norank_o__norank_c__norank_p__Firmicutes	g__norank_f__norank_o__norank_c__norank_p__Firmicutes	s__uncultured_Peptococcaceae_bacterium_g__norank_f__norank_o__norank	OTU1402	123	1.4827973804395E-5	9.1863517060367%
d__Bacteria	k__norank_d__Bacteria	p__Firmicutes	c__Clostridia	o__Oscillospirales	f__Ruminococcaceae	g__Paludicola	s__uncultured_bacterium_g__Paludicola	OTU802	21	2.5316052836772E-6	3.4120734908136%
d__Bacteria	k__norank_d__Bacteria	p__Firmicutes	c__Clostridia	o__Lachnospirales	f__Lachnospiraceae	g__Eubacterium_hallii_group	s__Eubacterium_hallii_g__Eubacterium_hallii_group	OTU212	13081	0.0015769489864658	69.816272965879%
d__Bacteria	k__norank_d__Bacteria	p__Firmicutes	c__Clostridia	o__Lachnospirales	f__Lachnospiraceae	g__Oribacterium	s__uncultured_bacterium_g__Oribacterium	OTU844	5	6.0276316278029E-7	1.3123359580052%
d__Bacteria	k__norank_d__Bacteria	p__Actinobacteriota	c__Actinobacteria	o__Actinomycetales	f__Actinomycetaceae	g__Arcanobacterium	s__uncultured_bacterium_g__Arcanobacterium	OTU903	17	2.049394753453E-6	1.5748031496063%
d__Bacteria	k__norank_d__Bacteria	p__Firmicutes	c__Clostridia	o__Oscillospirales	f__Butyricicoccaceae	g__Butyricicoccus	s__uncultured_bacterium_g__Butyricicoccus	OTU2744	755	9.1017237579824E-5	27.55905511811%
d__Bacteria	k__norank_d__Bacteria	p__Proteobacteria	c__Alphaproteobacteria	o__Rhizobiales	f__Rhizobiaceae	g__unclassified_f__Rhizobiaceae	s__unclassified_f__Rhizobiaceae	OTU868	9	1.0849736930045E-6	1.8372703412073%
d__Bacteria	k__norank_d__Bacteria	p__Firmicutes	c__Clostridia	o__Peptostreptococcales-Tissierellales	f__Peptostreptococcaceae	g__Intestinibacter	s__uncultured_bacterium_g__Intestinibacter	OTU2728	7419	0.0008943799809334	77.690288713911%
d__Bacteria	k__norank_d__Bacteria	p__GAL15	c__norank_p__GAL15	o__norank_c__norank_p__GAL15	f__norank_o__norank_c__norank_p__GAL15	g__norank_f__norank_o__norank_c__norank_p__GAL15	s__uncultured_bacterium_g__norank_f__norank_o__norank_c__norank_p__GAL15	OTU68	3	3.6165789766817E-7	0.26246719160105%
d__Bacteria	k__norank_d__Bacteria	p__Bacteroidota	c__Bacteroidia	o__Flavobacteriales	f__Weeksellaceae	g__Chryseobacterium	s__unclassified_g__Chryseobacterium	OTU990	34	4.098789506906E-6	3.1496062992126%
d__Bacteria	k__norank_d__Bacteria	p__Actinobacteriota	c__Actinobacteria	o__Actinomycetales	f__Actinomycetaceae	g__Arcanobacterium	s__uncultured_bacterium_g__Arcanobacterium	OTU2197	61	7.3537105859195E-6	4.7244094488189%
d__Bacteria	k__norank_d__Bacteria	p__Firmicutes	c__Bacilli	o__RF39	f__norank_o__RF39	g__norank_f__norank_o__RF39	s__uncultured_prokaryote_g__norank_f__norank_o__RF39	OTU1517	219	2.6401026529777E-5	18.372703412073%
d__Bacteria	k__norank_d__Bacteria	p__Firmicutes	c__Clostridia	o__Clostridia_vadinBB60_group	f__norank_o__Clostridia_vadinBB60_group	g__norank_f__norank_o__Clostridia_vadinBB60_group	s__uncultured_bacterium_g__norank_f__norank_o__Clostridia_vadinBB60_group	OTU1299	121	1.4586868539283E-5	4.1994750656168%
d__Bacteria	k__norank_d__Bacteria	p__Firmicutes	c__Bacilli	o__Lactobacillales	f__Streptococcaceae	g__Streptococcus	s__Streptococcus_sp._Str-122	OTU1012	5	6.0276316278029E-7	0.26246719160105%
d__Bacteria	k__norank_d__Bacteria	p__Firmicutes	c__Clostridia	o__Lachnospirales	f__Lachnospiraceae	g__unclassified_f__Lachnospiraceae	s__unclassified_f__Lachnospiraceae	OTU986	4	4.8221053022423E-7	0.26246719160105%
d__Bacteria	k__norank_d__Bacteria	p__Firmicutes	c__Clostridia	o__Monoglobales	f__Monoglobaceae	g__Monoglobus	s__unclassified_g__Monoglobus	OTU3733	15	1.8082894883409E-6	1.3123359580052%
d__Bacteria	k__norank_d__Bacteria	p__Firmicutes	c__Clostridia	o__Christensenellales	f__Christensenellaceae	g__Christensenellaceae_R-7_group	s__unclassified_g__Christensenellaceae_R-7_group	OTU2797	109	1.314023694861E-5	8.1364829396325%
d__Bacteria	k__norank_d__Bacteria	p__Firmicutes	c__Clostridia	o__Monoglobales	f__Monoglobaceae	g__Monoglobus	s__unclassified_g__Monoglobus	OTU3043	87	1.0488079032377E-5	7.6115485564304%
d__Bacteria	k__norank_d__Bacteria	p__Firmicutes	c__Clostridia	o__Peptostreptococcales-Tissierellales	f__norank_o__Peptostreptococcales-Tissierellales	g__Anaerococcus	s__uncultured_bacterium_g__Anaerococcus	OTU2959	13538	0.0016320415395439	17.847769028871%
d__Bacteria	k__norank_d__Bacteria	p__Firmicutes	c__Clostridia	o__Lachnospirales	f__Lachnospiraceae	g__unclassified_f__Lachnospiraceae	s__unclassified_f__Lachnospiraceae	OTU593	26	3.1343684464575E-6	2.8871391076115%
d__Bacteria	k__norank_d__Bacteria	p__Proteobacteria	c__Gammaproteobacteria	o__Burkholderiales	f__Comamonadaceae	g__unclassified_f__Comamonadaceae	s__unclassified_f__Comamonadaceae	OTU3611	132	1.59129474974E-5	6.0367454068241%
d__Bacteria	k__norank_d__Bacteria	p__Firmicutes	c__Clostridia	o__Lachnospirales	f__Lachnospiraceae	g__unclassified_f__Lachnospiraceae	s__unclassified_f__Lachnospiraceae	OTU3657	3	3.6165789766817E-7	0.26246719160105%
d__Bacteria	k__norank_d__Bacteria	p__Firmicutes	c__Bacilli	o__Alicyclobacillales	f__Alicyclobacillaceae	g__Tumebacillus	s__uncultured_bacterium_g__Tumebacillus	OTU2081	1	1.2055263255606E-7	0.26246719160105%
d__Bacteria	k__norank_d__Bacteria	p__Firmicutes	c__Bacilli	o__Erysipelotrichales	f__Erysipelotrichaceae	g__Erysipelothrix	s__uncultured_bacterium_g__Erysipelothrix	OTU1470	42	5.0632105673544E-6	2.3622047244094%
d__Bacteria	k__norank_d__Bacteria	p__Firmicutes	c__Bacilli	o__Lactobacillales	f__Lactobacillaceae	g__Lactobacillus	s__unclassified_g__Lactobacillus	OTU466	551	6.6424500538388E-5	24.146981627297%
d__Bacteria	k__norank_d__Bacteria	p__Firmicutes	c__Bacilli	o__Lactobacillales	f__Carnobacteriaceae	g__Marinilactibacillus	s__unclassified_g__Marinilactibacillus	OTU299	37	4.4604474045742E-6	0.78740157480315%
d__Bacteria	k__norank_d__Bacteria	p__Firmicutes	c__Clostridia	o__Lachnospirales	f__Lachnospiraceae	g__unclassified_f__Lachnospiraceae	s__unclassified_f__Lachnospiraceae	OTU3718	2	2.4110526511212E-7	0.26246719160105%
d__Bacteria	k__norank_d__Bacteria	p__Firmicutes	c__Clostridia	o__Oscillospirales	f__Eubacterium_coprostanoligenes_group	g__norank_f__Eubacterium_coprostanoligenes_group	s__uncultured_bacterium_g__norank_f__Eubacterium_coprostanoligenes_group	OTU532	12	1.4466315906727E-6	0.78740157480315%
d__Bacteria	k__norank_d__Bacteria	p__Firmicutes	c__Clostridia	o__Oscillospirales	f__Eubacterium_coprostanoligenes_group	g__norank_f__Eubacterium_coprostanoligenes_group	s__unclassified_g__norank_f__Eubacterium_coprostanoligenes_group	OTU3243	5724	0.00069004326875088	43.044619422572%
d__Bacteria	k__norank_d__Bacteria	p__Bacteroidota	c__Bacteroidia	o__Bacteroidales	f__Prevotellaceae	g__Prevotella	s__Prevotella_buccalis	OTU2665	2	2.4110526511212E-7	0.5249343832021%
d__Bacteria	k__norank_d__Bacteria	p__Actinobacteriota	c__Actinobacteria	o__Actinomycetales	f__Actinomycetaceae	g__Mobiluncus	s__Mobiluncus_curtisii	OTU1052	4	4.8221053022423E-7	1.0498687664042%
d__Bacteria	k__norank_d__Bacteria	p__Firmicutes	c__Clostridia	o__Peptostreptococcales-Tissierellales	f__norank_o__Peptostreptococcales-Tissierellales	g__Helcococcus	s__Helcococcus_ovis	OTU1432	3	3.6165789766817E-7	0.5249343832021%
d__Bacteria	k__norank_d__Bacteria	p__Firmicutes	c__Clostridia	o__Oscillospirales	f__Oscillospiraceae	g__Oscillospira	s__unclassified_g__Oscillospira	OTU561	148	1.7841789618297E-5	8.3989501312336%
d__Bacteria	k__norank_d__Bacteria	p__Firmicutes	c__Clostridia	o__Oscillospirales	f__Ruminococcaceae	g__Paludicola	s__unclassified_g__Paludicola	OTU1955	21	2.5316052836772E-6	5.249343832021%
d__Bacteria	k__norank_d__Bacteria	p__Bacteroidota	c__Bacteroidia	o__Bacteroidales	f__Muribaculaceae	g__norank_f__Muribaculaceae	s__uncultured_bacterium_g__norank_f__Muribaculaceae	OTU390	2	2.4110526511212E-7	0.26246719160105%
d__Bacteria	k__norank_d__Bacteria	p__Firmicutes	c__Clostridia	o__Oscillospirales	f__Ruminococcaceae	g__Harryflintia	s__uncultured_bacterium_g__Harryflintia	OTU1849	2	2.4110526511212E-7	0.26246719160105%
d__Bacteria	k__norank_d__Bacteria	p__Bacteroidota	c__Bacteroidia	o__Flavobacteriales	f__Flavobacteriaceae	g__Flavobacterium	s__unclassified_g__Flavobacterium	OTU1991	28	3.3754737115696E-6	2.6246719160105%
d__Bacteria	k__norank_d__Bacteria	p__Firmicutes	c__Clostridia	o__Oscillospirales	f__Oscillospiraceae	g__UCG-005	s__unclassified_g__UCG-005	OTU1548	746	8.9932263886819E-5	24.671916010499%
d__Bacteria	k__norank_d__Bacteria	p__Firmicutes	c__Clostridia	o__Lachnospirales	f__Lachnospiraceae	g__Eubacterium_hallii_group	s__uncultured_bacterium_g__Eubacterium_hallii_group	OTU2055	1655	0.00019951460688028	56.430446194226%
d__Bacteria	k__norank_d__Bacteria	p__Firmicutes	c__Clostridia	o__Peptococcales	f__Peptococcaceae	g__norank_f__Peptococcaceae	s__metagenome_g__norank_f__Peptococcaceae	OTU2641	66	7.9564737486998E-6	6.2992125984252%
d__Bacteria	k__norank_d__Bacteria	p__Bacteroidota	c__Bacteroidia	o__Bacteroidales	f__Bacteroidaceae	g__Bacteroides	s__unclassified_g__Bacteroides	OTU3005	249	3.0017605506458E-5	25.459317585302%
d__Bacteria	k__norank_d__Bacteria	p__Bacteroidota	c__Bacteroidia	o__Bacteroidales	f__Muribaculaceae	g__norank_f__Muribaculaceae	s__gut_metagenome_g__norank_f__Muribaculaceae	OTU2871	452	5.4489789915338E-5	11.548556430446%
d__Bacteria	k__norank_d__Bacteria	p__Firmicutes	c__unclassified_p__Firmicutes	o__unclassified_p__Firmicutes	f__unclassified_p__Firmicutes	g__unclassified_p__Firmicutes	s__unclassified_p__Firmicutes	OTU782	6	7.2331579533635E-7	1.0498687664042%
d__Bacteria	k__norank_d__Bacteria	p__Bacteroidota	c__Bacteroidia	o__Bacteroidales	f__Marinilabiliaceae	g__unclassified_f__Marinilabiliaceae	s__unclassified_f__Marinilabiliaceae	OTU2546	18	2.169947386009E-6	1.0498687664042%
d__Bacteria	k__norank_d__Bacteria	p__Firmicutes	c__Negativicutes	o__Veillonellales-Selenomonadales	f__Selenomonadaceae	g__Anaerovibrio	s__uncultured_bacterium_g__Anaerovibrio	OTU284	6	7.2331579533635E-7	0.5249343832021%
d__Bacteria	k__norank_d__Bacteria	p__Actinobacteriota	c__Actinobacteria	o__Propionibacteriales	f__Propionibacteriaceae	g__Aestuariimicrobium	s__Mycobacterium_abscessus_g__Aestuariimicrobium	OTU1465	4	4.8221053022423E-7	0.78740157480315%
d__Bacteria	k__norank_d__Bacteria	p__Firmicutes	c__Clostridia	o__norank_c__Clostridia	f__norank_o__norank_c__Clostridia	g__norank_f__norank_o__norank_c__Clostridia	s__uncultured_bacterium_g__norank_f__norank_o__norank_c__Clostridia	OTU2913	23	2.7727105487893E-6	4.4619422572178%
d__Bacteria	k__norank_d__Bacteria	p__Bacteroidota	c__Bacteroidia	o__Bacteroidales	f__Tannerellaceae	g__Macellibacteroides	s__uncultured_bacterium_g__Macellibacteroides	OTU2246	4	4.8221053022423E-7	1.0498687664042%
d__Bacteria	k__norank_d__Bacteria	p__Bacteroidota	c__Bacteroidia	o__Bacteroidales	f__Prevotellaceae	g__Prevotellaceae_NK3B31_group	s__metagenome_g__Prevotellaceae_NK3B31_group	OTU1803	8198	0.00098829048169457	65.616797900262%
d__Bacteria	k__norank_d__Bacteria	p__Firmicutes	c__Clostridia	o__Oscillospirales	f__UCG-010	g__norank_f__UCG-010	s__unclassified_g__norank_f__UCG-010	OTU3281	1	1.2055263255606E-7	0.26246719160105%
d__Bacteria	k__norank_d__Bacteria	p__Firmicutes	c__Clostridia	o__Oscillospirales	f__Ruminococcaceae	g__Candidatus_Soleaferrea	s__uncultured_bacterium_g__Candidatus_Soleaferrea	OTU2995	286	3.4478052911033E-5	34.645669291339%
d__Bacteria	k__norank_d__Bacteria	p__Bacteroidota	c__Bacteroidia	o__Bacteroidales	f__Dysgonomonadaceae	g__Petrimonas	s__uncultured_bacterium_g__Petrimonas	OTU650	8	9.6442106044847E-7	1.5748031496063%
d__Bacteria	k__norank_d__Bacteria	p__Firmicutes	c__Clostridia	o__Peptostreptococcales-Tissierellales	f__norank_o__Peptostreptococcales-Tissierellales	g__Guggenheimella	s__Guggenheimella_bovis	OTU1172	2	2.4110526511212E-7	0.5249343832021%
d__Bacteria	k__norank_d__Bacteria	p__Firmicutes	c__Bacilli	o__Erysipelotrichales	f__Erysipelotrichaceae	g__Erysipelothrix	s__unclassified_g__Erysipelothrix	OTU768	9	1.0849736930045E-6	1.5748031496063%
d__Bacteria	k__norank_d__Bacteria	p__Firmicutes	c__Clostridia	o__Lachnospirales	f__Lachnospiraceae	g__Eubacterium_ruminantium_group	s__uncultured_bacterium_g__Eubacterium_ruminantium_group	OTU3162	604	7.2813790063859E-5	32.54593175853%
d__Bacteria	k__norank_d__Bacteria	p__Firmicutes	c__Clostridia	o__Clostridia_UCG-014	f__norank_o__Clostridia_UCG-014	g__norank_f__norank_o__Clostridia_UCG-014	s__uncultured_bacterium_g__norank_f__norank_o__Clostridia_UCG-014	OTU3591	143	1.7239026455516E-5	9.1863517060367%
d__Bacteria	k__norank_d__Bacteria	p__Firmicutes	c__Clostridia	o__Christensenellales	f__Christensenellaceae	g__Christensenellaceae_R-7_group	s__uncultured_bacterium_g__Christensenellaceae_R-7_group	OTU2164	65	7.8359211161438E-6	0.5249343832021%
d__Bacteria	k__norank_d__Bacteria	p__Bacteroidota	c__Bacteroidia	o__Bacteroidales	f__Bacteroidaceae	g__Bacteroides	s__Bacteroides_reticulotermitis	OTU739	2	2.4110526511212E-7	0.5249343832021%
d__Bacteria	k__norank_d__Bacteria	p__Firmicutes	c__Clostridia	o__Clostridia_vadinBB60_group	f__norank_o__Clostridia_vadinBB60_group	g__norank_f__norank_o__Clostridia_vadinBB60_group	s__unclassified_g__norank_f__norank_o__Clostridia_vadinBB60_group	OTU1514	46	5.5454210975787E-6	6.2992125984252%
d__Bacteria	k__norank_d__Bacteria	p__Firmicutes	c__unclassified_p__Firmicutes	o__unclassified_p__Firmicutes	f__unclassified_p__Firmicutes	g__unclassified_p__Firmicutes	s__unclassified_p__Firmicutes	OTU74	3	3.6165789766817E-7	0.26246719160105%
d__Bacteria	k__norank_d__Bacteria	p__Firmicutes	c__Clostridia	o__Monoglobales	f__Monoglobaceae	g__Monoglobus	s__uncultured_Clostridiales_bacterium_g__Monoglobus	OTU3160	95	1.1452500092826E-5	12.335958005249%
d__Bacteria	k__norank_d__Bacteria	p__Firmicutes	c__Clostridia	o__Oscillospirales	f__Ruminococcaceae	g__unclassified_f__Ruminococcaceae	s__unclassified_f__Ruminococcaceae	OTU346	55	6.6303947905832E-6	2.6246719160105%
d__Bacteria	k__norank_d__Bacteria	p__Firmicutes	c__Clostridia	o__Christensenellales	f__Christensenellaceae	g__Christensenellaceae_R-7_group	s__unclassified_g__Christensenellaceae_R-7_group	OTU359	17	2.049394753453E-6	2.6246719160105%
d__Bacteria	k__norank_d__Bacteria	p__Firmicutes	c__unclassified_p__Firmicutes	o__unclassified_p__Firmicutes	f__unclassified_p__Firmicutes	g__unclassified_p__Firmicutes	s__unclassified_p__Firmicutes	OTU1509	1	1.2055263255606E-7	0.26246719160105%
d__Bacteria	k__norank_d__Bacteria	p__Proteobacteria	c__Gammaproteobacteria	o__Burkholderiales	f__Comamonadaceae	g__Brachymonas	s__Brachymonas_denitrificans	OTU2523	23	2.7727105487893E-6	3.1496062992126%
d__Bacteria	k__norank_d__Bacteria	p__Firmicutes	c__Clostridia	o__Oscillospirales	f__Oscillospiraceae	g__UCG-002	s__uncultured_bacterium_g__UCG-002	OTU575	277	3.3393079218028E-5	11.811023622047%
d__Bacteria	k__norank_d__Bacteria	p__Spirochaetota	c__Spirochaetia	o__Spirochaetales	f__Spirochaetaceae	g__Treponema	s__unclassified_g__Treponema	OTU835	16	1.9288421208969E-6	3.6745406824147%
d__Bacteria	k__norank_d__Bacteria	p__Actinobacteriota	c__Acidimicrobiia	o__norank_c__Acidimicrobiia	f__norank_o__norank_c__Acidimicrobiia	g__norank_f__norank_o__norank_c__Acidimicrobiia	s__unclassified_g__norank_f__norank_o__norank_c__Acidimicrobiia	OTU2658	1	1.2055263255606E-7	0.26246719160105%
d__Bacteria	k__norank_d__Bacteria	p__Firmicutes	c__Bacilli	o__RF39	f__norank_o__RF39	g__norank_f__norank_o__RF39	s__uncultured_bacterium_g__norank_f__norank_o__RF39	OTU761	63	7.5948158510317E-6	9.1863517060367%
d__Bacteria	k__norank_d__Bacteria	p__Firmicutes	c__Clostridia	o__Lachnospirales	f__Lachnospiraceae	g__norank_f__Lachnospiraceae	s__unclassified_g__norank_f__Lachnospiraceae	OTU2119	1	1.2055263255606E-7	0.26246719160105%
d__Bacteria	k__norank_d__Bacteria	p__Methylomirabilota	c__Methylomirabilia	o__Methylomirabilales	f__Methylomirabilaceae	g__wb1-A12	s__uncultured_bacterium_g__wb1-A12	OTU2638	1	1.2055263255606E-7	0.26246719160105%
d__Bacteria	k__norank_d__Bacteria	p__Firmicutes	c__Clostridia	o__Lachnospirales	f__Lachnospiraceae	g__unclassified_f__Lachnospiraceae	s__unclassified_f__Lachnospiraceae	OTU1080	68	8.197579013812E-6	3.9370078740157%
d__Bacteria	k__norank_d__Bacteria	p__Proteobacteria	c__Gammaproteobacteria	o__Pasteurellales	f__Pasteurellaceae	g__Pasteurella	s__Pasteurella_aerogenes	OTU1776	1239	0.00014936471173696	19.94750656168%
d__Bacteria	k__norank_d__Bacteria	p__Firmicutes	c__Clostridia	o__Christensenellales	f__Christensenellaceae	g__Christensenellaceae_R-7_group	s__unclassified_g__Christensenellaceae_R-7_group	OTU1840	2507	0.00030222544981804	72.178477690289%
d__Bacteria	k__norank_d__Bacteria	p__Proteobacteria	c__Gammaproteobacteria	o__Burkholderiales	f__Sutterellaceae	g__Sutterella	s__metagenome_g__Sutterella	OTU321	108	1.3019684316054E-5	0.26246719160105%
d__Bacteria	k__norank_d__Bacteria	p__Firmicutes	c__Bacilli	o__RF39	f__norank_o__RF39	g__norank_f__norank_o__RF39	s__unclassified_g__norank_f__norank_o__RF39	OTU1541	31	3.7371316092378E-6	4.4619422572178%
d__Bacteria	k__norank_d__Bacteria	p__Firmicutes	c__Clostridia	o__Oscillospirales	f__Butyricicoccaceae	g__norank_f__Butyricicoccaceae	s__uncultured_bacterium_g__norank_f__Butyricicoccaceae	OTU3366	22929	0.0027641513118779	56.692913385827%
d__Bacteria	k__norank_d__Bacteria	p__Firmicutes	c__Bacilli	o__Erysipelotrichales	f__Erysipelatoclostridiaceae	g__UCG-004	s__uncultured_bacterium_g__UCG-004	OTU3214	39	4.7015526696863E-6	9.1863517060367%
d__Bacteria	k__norank_d__Bacteria	p__Firmicutes	c__Clostridia	o__Clostridia_vadinBB60_group	f__norank_o__Clostridia_vadinBB60_group	g__norank_f__norank_o__Clostridia_vadinBB60_group	s__uncultured_rumen_bacterium_g__norank_f__norank_o__Clostridia_vadinBB60_group	OTU1419	8	9.6442106044847E-7	2.0997375328084%
d__Bacteria	k__norank_d__Bacteria	p__Firmicutes	c__Clostridia	o__Lachnospirales	f__Lachnospiraceae	g__Epulopiscium	s__uncultured_organism_g__Epulopiscium	OTU1721	604	7.2813790063859E-5	12.073490813648%
d__Bacteria	k__norank_d__Bacteria	p__Bacteroidota	c__Bacteroidia	o__Bacteroidales	f__Muribaculaceae	g__norank_f__Muribaculaceae	s__uncultured_bacterium_g__norank_f__Muribaculaceae	OTU955	12	1.4466315906727E-6	1.3123359580052%
d__Bacteria	k__norank_d__Bacteria	p__Firmicutes	c__Bacilli	o__RF39	f__norank_o__RF39	g__norank_f__norank_o__RF39	s__uncultured_bacterium_g__norank_f__norank_o__RF39	OTU3067	1733	0.00020891771221965	38.845144356955%
d__Bacteria	k__norank_d__Bacteria	p__Firmicutes	c__Negativicutes	o__Veillonellales-Selenomonadales	f__Veillonellaceae	g__Veillonella	s__bacterium_RA2114	OTU494	37	4.4604474045742E-6	2.0997375328084%
d__Bacteria	k__norank_d__Bacteria	p__Firmicutes	c__Bacilli	o__Acholeplasmatales	f__Acholeplasmataceae	g__Anaeroplasma	s__uncultured_bacterium_g__Anaeroplasma	OTU2140	1	1.2055263255606E-7	0.26246719160105%
d__Bacteria	k__norank_d__Bacteria	p__Bacteroidota	c__Bacteroidia	o__Bacteroidales	f__Marinifilaceae	g__Butyricimonas	s__unclassified_g__Butyricimonas	OTU570	2	2.4110526511212E-7	0.26246719160105%
d__Bacteria	k__norank_d__Bacteria	p__Bacteroidota	c__Bacteroidia	o__Sphingobacteriales	f__Sphingobacteriaceae	g__Sphingobacterium	s__Sphingobacterium_spiritivorum	OTU1028	5	6.0276316278029E-7	1.0498687664042%
d__Bacteria	k__norank_d__Bacteria	p__Firmicutes	c__Clostridia	o__Oscillospirales	f__Eubacterium_coprostanoligenes_group	g__norank_f__Eubacterium_coprostanoligenes_group	s__uncultured_bacterium_g__norank_f__Eubacterium_coprostanoligenes_group	OTU2128	181	2.1820026492647E-5	9.9737532808399%
d__Bacteria	k__norank_d__Bacteria	p__Proteobacteria	c__Gammaproteobacteria	o__Burkholderiales	f__unclassified_o__Burkholderiales	g__unclassified_o__Burkholderiales	s__unclassified_o__Burkholderiales	OTU2313	42	5.0632105673544E-6	3.6745406824147%
d__Bacteria	k__norank_d__Bacteria	p__Bacteroidota	c__Bacteroidia	o__Bacteroidales	f__Prevotellaceae	g__Prevotellaceae_NK3B31_group	s__uncultured_bacterium_g__Prevotellaceae_NK3B31_group	OTU2851	1543	0.000186012712034	27.034120734908%
d__Bacteria	k__norank_d__Bacteria	p__Firmicutes	c__Clostridia	o__Peptostreptococcales-Tissierellales	f__norank_o__Peptostreptococcales-Tissierellales	g__Helcococcus	s__uncultured_bacterium_g__Helcococcus	OTU1821	227	2.7365447590225E-5	7.3490813648294%
d__Bacteria	k__norank_d__Bacteria	p__Firmicutes	c__Bacilli	o__Erysipelotrichales	f__Erysipelatoclostridiaceae	g__UCG-004	s__uncultured_bacterium_g__UCG-004	OTU1333	39	4.7015526696863E-6	8.3989501312336%
d__Bacteria	k__norank_d__Bacteria	p__Firmicutes	c__Bacilli	o__Lactobacillales	f__Carnobacteriaceae	g__Jeotgalibaca	s__uncultured_bacterium_g__Jeotgalibaca	OTU3134	133	1.6033500129956E-5	10.236220472441%
d__Bacteria	k__norank_d__Bacteria	p__unclassified_k__norank_d__Bacteria	c__unclassified_k__norank_d__Bacteria	o__unclassified_k__norank_d__Bacteria	f__unclassified_k__norank_d__Bacteria	g__unclassified_k__norank_d__Bacteria	s__unclassified_k__norank_d__Bacteria	OTU860	5	6.0276316278029E-7	0.5249343832021%
d__Bacteria	k__norank_d__Bacteria	p__Bacteroidota	c__Bacteroidia	o__Bacteroidales	f__Prevotellaceae	g__Prevotellaceae_NK3B31_group	s__uncultured_bacterium_g__Prevotellaceae_NK3B31_group	OTU2039	9	1.0849736930045E-6	0.5249343832021%
d__Bacteria	k__norank_d__Bacteria	p__Firmicutes	c__Dethiobacteria	o__Dethiobacterales	f__Dethiobacteraceae	g__Dethiobacter	s__uncultured_bacterium_g__Dethiobacter	OTU36	5	6.0276316278029E-7	0.26246719160105%
d__Bacteria	k__norank_d__Bacteria	p__Actinobacteriota	c__Actinobacteria	o__Pseudonocardiales	f__Pseudonocardiaceae	g__Saccharomonospora	s__unclassified_g__Saccharomonospora	OTU2675	8	9.6442106044847E-7	1.8372703412073%
d__Bacteria	k__norank_d__Bacteria	p__Actinobacteriota	c__Actinobacteria	o__Bifidobacteriales	f__Bifidobacteriaceae	g__Bifidobacterium	s__Bifidobacterium_subtile	OTU653	5	6.0276316278029E-7	1.0498687664042%
d__Bacteria	k__norank_d__Bacteria	p__Bacteroidota	c__Bacteroidia	o__Flavobacteriales	f__Flavobacteriaceae	g__Flavobacterium	s__uncultured_Bacteroidetes_bacterium_g__Flavobacterium	OTU1654	3	3.6165789766817E-7	0.26246719160105%
d__Bacteria	k__norank_d__Bacteria	p__Firmicutes	c__Clostridia	o__Christensenellales	f__Christensenellaceae	g__norank_f__Christensenellaceae	s__uncultured_bacterium_g__norank_f__Christensenellaceae	OTU2776	65	7.8359211161438E-6	12.59842519685%
d__Bacteria	k__norank_d__Bacteria	p__Bacteroidota	c__Bacteroidia	o__Bacteroidales	f__Muribaculaceae	g__norank_f__Muribaculaceae	s__uncultured_bacterium_g__norank_f__Muribaculaceae	OTU413	8	9.6442106044847E-7	0.78740157480315%
d__Bacteria	k__norank_d__Bacteria	p__Firmicutes	c__Bacilli	o__Staphylococcales	f__Staphylococcaceae	g__Salinicoccus	s__unclassified_g__Salinicoccus	OTU375	204	2.4592737041436E-5	5.7742782152231%
d__Bacteria	k__norank_d__Bacteria	p__Patescibacteria	c__Saccharimonadia	o__Saccharimonadales	f__Saccharimonadaceae	g__TM7a	s__uncultured_bacterium_g__TM7a	OTU665	18	2.169947386009E-6	3.9370078740157%
d__Bacteria	k__norank_d__Bacteria	p__Cyanobacteria	c__Vampirivibrionia	o__Gastranaerophilales	f__norank_o__Gastranaerophilales	g__norank_f__norank_o__Gastranaerophilales	s__uncultured_bacterium_g__norank_f__norank_o__Gastranaerophilales	OTU3377	962	0.00011597163251893	36.482939632546%
d__Bacteria	k__norank_d__Bacteria	p__Proteobacteria	c__Gammaproteobacteria	o__Pasteurellales	f__Pasteurellaceae	g__Actinobacillus	s__Actinobacillus_rossii	OTU2292	299	3.6045237134261E-5	12.59842519685%
d__Bacteria	k__norank_d__Bacteria	p__Acidobacteriota	c__Blastocatellia	o__Pyrinomonadales	f__Pyrinomonadaceae	g__RB41	s__uncultured_Acidobacteria_bacterium_g__RB41	OTU92	1	1.2055263255606E-7	0.26246719160105%
d__Bacteria	k__norank_d__Bacteria	p__Firmicutes	c__Bacilli	o__Lactobacillales	f__Leuconostocaceae	g__Weissella	s__Weissella_paramesenteroides	OTU875	11254	0.0013566993267859	40.419947506562%
d__Bacteria	k__norank_d__Bacteria	p__Firmicutes	c__Bacilli	o__Erysipelotrichales	f__Erysipelotrichaceae	g__Erysipelothrix	s__Erysipelothrix_inopinata	OTU1374	128	1.5430736967175E-5	4.1994750656168%
d__Bacteria	k__norank_d__Bacteria	p__Firmicutes	c__Clostridia	o__Oscillospirales	f__Ruminococcaceae	g__Ruminococcus	s__unclassified_g__Ruminococcus	OTU1127	3	3.6165789766817E-7	0.78740157480315%
d__Bacteria	k__norank_d__Bacteria	p__Firmicutes	c__Clostridia	o__Lachnospirales	f__Lachnospiraceae	g__Lachnospira	s__uncultured_bacterium_g__Lachnospira	OTU2589	10	1.2055263255606E-6	2.0997375328084%
d__Bacteria	k__norank_d__Bacteria	p__Proteobacteria	c__Alphaproteobacteria	o__Sphingomonadales	f__Sphingomonadaceae	g__Sphingomonas	s__unclassified_g__Sphingomonas	OTU49	6	7.2331579533635E-7	0.26246719160105%
d__Bacteria	k__norank_d__Bacteria	p__Bacteroidota	c__Bacteroidia	o__Bacteroidales	f__Tannerellaceae	g__Parabacteroides	s__unclassified_g__Parabacteroides	OTU484	16	1.9288421208969E-6	0.78740157480315%
d__Bacteria	k__norank_d__Bacteria	p__Bacteroidota	c__Bacteroidia	o__Flavobacteriales	f__Flavobacteriaceae	g__Myroides	s__unclassified_g__Myroides	OTU1234	101	1.2175815888162E-5	1.3123359580052%
d__Bacteria	k__norank_d__Bacteria	p__Bacteroidota	c__Bacteroidia	o__Bacteroidales	f__Dysgonomonadaceae	g__Dysgonomonas	s__uncultured_bacterium_g__Dysgonomonas	OTU3635	4	4.8221053022423E-7	0.5249343832021%
d__Bacteria	k__norank_d__Bacteria	p__Planctomycetota	c__Planctomycetes	o__Isosphaerales	f__Isosphaeraceae	g__norank_f__Isosphaeraceae	s__uncultured_Singulisphaera_sp._g__norank	OTU91	1	1.2055263255606E-7	0.26246719160105%
d__Bacteria	k__norank_d__Bacteria	p__Actinobacteriota	c__Coriobacteriia	o__Coriobacteriales	f__Eggerthellaceae	g__Slackia	s__Slackia_isoflavoniconvertens	OTU2944	1311	0.00015804450128099	48.556430446194%
d__Bacteria	k__norank_d__Bacteria	p__Proteobacteria	c__Gammaproteobacteria	o__Burkholderiales	f__Sutterellaceae	g__Sutterella	s__Sutterella_sp._6FBBBH3	OTU3619	46	5.5454210975787E-6	5.249343832021%
d__Bacteria	k__norank_d__Bacteria	p__Actinobacteriota	c__Actinobacteria	o__Actinomycetales	f__Actinomycetaceae	g__Arcanobacterium	s__unclassified_g__Arcanobacterium	OTU3830	154	1.8565105413633E-5	11.811023622047%
d__Bacteria	k__norank_d__Bacteria	p__Bacteroidota	c__Bacteroidia	o__Flavobacteriales	f__Flavobacteriaceae	g__Flavobacterium	s__unclassified_g__Flavobacterium	OTU2025	2	2.4110526511212E-7	0.26246719160105%
d__Bacteria	k__norank_d__Bacteria	p__Proteobacteria	c__Gammaproteobacteria	o__Burkholderiales	f__Alcaligenaceae	g__unclassified_f__Alcaligenaceae	s__unclassified_f__Alcaligenaceae	OTU1464	31	3.7371316092378E-6	2.0997375328084%
d__Bacteria	k__norank_d__Bacteria	p__Proteobacteria	c__Alphaproteobacteria	o__Rhizobiales	f__Rhizobiaceae	g__Pseudochrobactrum	s__Pseudochrobactrum_saccharolyticum_g__Pseudochrobactrum	OTU3597	429	5.1717079366549E-5	7.8740157480315%
d__Bacteria	k__norank_d__Bacteria	p__Actinobacteriota	c__Acidimicrobiia	o__IMCC26256	f__norank_o__IMCC26256	g__norank_f__norank_o__IMCC26256	s__unclassified_g__norank_f__norank_o__IMCC26256	OTU2219	2	2.4110526511212E-7	0.5249343832021%
d__Bacteria	k__norank_d__Bacteria	p__Firmicutes	c__Clostridia	o__Oscillospirales	f__UCG-010	g__norank_f__UCG-010	s__uncultured_Ruminococcaceae_bacterium_g__norank_f__UCG-010	OTU1066	11	1.3260789581166E-6	2.3622047244094%
d__Bacteria	k__norank_d__Bacteria	p__Firmicutes	c__Clostridia	o__Lachnospirales	f__Lachnospiraceae	g__Ruminococcus_gnavus_group	s__uncultured_bacterium_g__Ruminococcus_gnavus_group	OTU1025	5720	0.00068956105822065	17.322834645669%
d__Bacteria	k__norank_d__Bacteria	p__Firmicutes	c__Bacilli	o__Erysipelotrichales	f__Erysipelatoclostridiaceae	g__norank_f__Erysipelatoclostridiaceae	s__uncultured_bacterium_g__norank_f__Erysipelatoclostridiaceae	OTU3438	3	3.6165789766817E-7	0.78740157480315%
d__Bacteria	k__norank_d__Bacteria	p__Firmicutes	c__Bacilli	o__RF39	f__norank_o__RF39	g__norank_f__norank_o__RF39	s__uncultured_bacterium_g__norank_f__norank_o__RF39	OTU2493	12	1.4466315906727E-6	1.8372703412073%
d__Bacteria	k__norank_d__Bacteria	p__Firmicutes	c__Clostridia	o__Peptostreptococcales-Tissierellales	f__Sedimentibacteraceae	g__Sedimentibacter	s__uncultured_bacterium_g__Sedimentibacter	OTU3267	19	2.2905000185651E-6	1.5748031496063%
d__Bacteria	k__norank_d__Bacteria	p__Bacteroidota	c__Bacteroidia	o__Bacteroidales	f__unclassified_o__Bacteroidales	g__unclassified_o__Bacteroidales	s__unclassified_o__Bacteroidales	OTU1103	143	1.7239026455516E-5	7.3490813648294%
d__Bacteria	k__norank_d__Bacteria	p__Proteobacteria	c__Gammaproteobacteria	o__Burkholderiales	f__Neisseriaceae	g__Vitreoscilla	s__uncultured_bacterium_g__Vitreoscilla	OTU3563	91	1.0970289562601E-5	6.5616797900262%
d__Bacteria	k__norank_d__Bacteria	p__Firmicutes	c__Clostridia	o__Christensenellales	f__Christensenellaceae	g__Christensenellaceae_R-7_group	s__unclassified_g__Christensenellaceae_R-7_group	OTU2516	36	4.3398947720181E-6	2.3622047244094%
d__Bacteria	k__norank_d__Bacteria	p__Proteobacteria	c__Gammaproteobacteria	o__Aeromonadales	f__Aeromonadaceae	g__Aeromonas	s__unclassified_g__Aeromonas	OTU298	6	7.2331579533635E-7	1.3123359580052%
d__Bacteria	k__norank_d__Bacteria	p__Firmicutes	c__Clostridia	o__Oscillospirales	f__Oscillospiraceae	g__Colidextribacter	s__unclassified_g__Colidextribacter	OTU1294	733	8.8365079663591E-5	29.133858267717%
d__Bacteria	k__norank_d__Bacteria	p__Bacteroidota	c__Bacteroidia	o__Bacteroidales	f__Tannerellaceae	g__Parabacteroides	s__uncultured_bacterium_g__Parabacteroides	OTU811	407	4.9064921450316E-5	29.396325459318%
d__Bacteria	k__norank_d__Bacteria	p__Patescibacteria	c__Saccharimonadia	o__Saccharimonadales	f__Saccharimonadaceae	g__norank_f__Saccharimonadaceae	s__uncultured_bacterium_g__norank_f__Saccharimonadaceae	OTU285	7	8.4386842789241E-7	0.5249343832021%
d__Bacteria	k__norank_d__Bacteria	p__Bacteroidota	c__Bacteroidia	o__Flavobacteriales	f__Weeksellaceae	g__Bergeyella	s__Bergeyella_porcorum	OTU1979	116	1.3984105376503E-5	6.5616797900262%
d__Bacteria	k__norank_d__Bacteria	p__Bacteroidota	c__Bacteroidia	o__Bacteroidales	f__Tannerellaceae	g__Parabacteroides	s__uncultured_bacterium_g__Parabacteroides	OTU819	15	1.8082894883409E-6	1.0498687664042%
d__Bacteria	k__norank_d__Bacteria	p__Bacteroidota	c__Bacteroidia	o__Flavobacteriales	f__Weeksellaceae	g__Chryseobacterium	s__unclassified_g__Chryseobacterium	OTU377	44	5.3043158324666E-6	4.7244094488189%
d__Bacteria	k__norank_d__Bacteria	p__Proteobacteria	c__Gammaproteobacteria	o__Burkholderiales	f__Neisseriaceae	g__Conchiformibius	s__Neisseria_canis_g__Conchiformibius	OTU3725	5	6.0276316278029E-7	1.0498687664042%
d__Bacteria	k__norank_d__Bacteria	p__Firmicutes	c__Clostridia	o__Lachnospirales	f__Lachnospiraceae	g__Acetitomaculum	s__uncultured_rumen_bacterium_g__Acetitomaculum	OTU1191	10	1.2055263255606E-6	2.6246719160105%
d__Bacteria	k__norank_d__Bacteria	p__Firmicutes	c__Clostridia	o__Oscillospirales	f__Ruminococcaceae	g__Angelakisella	s__uncultured_bacterium_g__Angelakisella	OTU1938	2	2.4110526511212E-7	0.5249343832021%
d__Bacteria	k__norank_d__Bacteria	p__Firmicutes	c__Clostridia	o__Oscillospirales	f__UCG-010	g__norank_f__UCG-010	s__uncultured_bacterium_g__norank_f__UCG-010	OTU1193	4	4.8221053022423E-7	1.0498687664042%
d__Bacteria	k__norank_d__Bacteria	p__Bacteroidota	c__Bacteroidia	o__Cytophagales	f__Hymenobacteraceae	g__Hymenobacter	s__Hymenobacter_rigui	OTU3649	8	9.6442106044847E-7	0.26246719160105%
d__Bacteria	k__norank_d__Bacteria	p__Actinobacteriota	c__Actinobacteria	o__Micrococcales	f__Micrococcaceae	g__Glutamicibacter	s__unclassified_g__Glutamicibacter	OTU3571	650	7.8359211161438E-5	14.435695538058%
d__Bacteria	k__norank_d__Bacteria	p__Bacteroidota	c__Bacteroidia	o__Bacteroidales	f__Prevotellaceae	g__Prevotella	s__unclassified_g__Prevotella	OTU500	129	1.5551289599732E-5	3.9370078740157%
d__Bacteria	k__norank_d__Bacteria	p__Firmicutes	c__Bacilli	o__Lactobacillales	f__Carnobacteriaceae	g__Alloiococcus	s__unclassified_g__Alloiococcus	OTU3517	1176	0.00014176989588592	17.060367454068%
d__Bacteria	k__norank_d__Bacteria	p__Bacteroidota	c__Bacteroidia	o__Bacteroidales	f__Muribaculaceae	g__norank_f__Muribaculaceae	s__uncultured_bacterium_g__norank_f__Muribaculaceae	OTU1640	77	9.2825527068165E-6	3.9370078740157%
d__Bacteria	k__norank_d__Bacteria	p__Firmicutes	c__Clostridia	o__Lachnospirales	f__Lachnospiraceae	g__Cellulosilyticum	s__uncultured_bacterium_g__Cellulosilyticum	OTU789	49	5.9070789952469E-6	7.3490813648294%
d__Bacteria	k__norank_d__Bacteria	p__Firmicutes	c__Clostridia	o__Monoglobales	f__Monoglobaceae	g__Monoglobus	s__uncultured_bacterium_g__Monoglobus	OTU2806	21	2.5316052836772E-6	3.1496062992126%
d__Bacteria	k__norank_d__Bacteria	p__Bacteroidota	c__Bacteroidia	o__Bacteroidales	f__Muribaculaceae	g__norank_f__Muribaculaceae	s__uncultured_bacterium_g__norank_f__Muribaculaceae	OTU2841	945	0.00011392223776547	24.146981627297%
d__Bacteria	k__norank_d__Bacteria	p__Bacteroidota	c__Bacteroidia	o__Sphingobacteriales	f__Sphingobacteriaceae	g__Sphingobacterium	s__uncultured_bacterium_g__Sphingobacterium	OTU854	2	2.4110526511212E-7	0.5249343832021%
d__Bacteria	k__norank_d__Bacteria	p__Firmicutes	c__Clostridia	o__Peptostreptococcales-Tissierellales	f__Anaerovoracaceae	g__Family_XIII_AD3011_group	s__uncultured_bacterium_g__Family_XIII_AD3011_group	OTU1039	2	2.4110526511212E-7	0.5249343832021%
d__Bacteria	k__norank_d__Bacteria	p__Bacteroidota	c__Bacteroidia	o__Bacteroidales	f__Barnesiellaceae	g__Barnesiella	s__Barnesiella_viscericola_DSM_18177	OTU2630	1	1.2055263255606E-7	0.26246719160105%
d__Bacteria	k__norank_d__Bacteria	p__Proteobacteria	c__Gammaproteobacteria	o__Aeromonadales	f__Succinivibrionaceae	g__Anaerobiospirillum	s__Anaerobiospirillum_succiniciproducens	OTU386	20	2.4110526511212E-6	1.8372703412073%
d__Bacteria	k__norank_d__Bacteria	p__Firmicutes	c__Clostridia	o__Lachnospirales	f__Lachnospiraceae	g__Cellulosilyticum	s__uncultured_bacterium_g__Cellulosilyticum	OTU785	14	1.6877368557848E-6	2.8871391076115%
d__Bacteria	k__norank_d__Bacteria	p__Firmicutes	c__Clostridia	o__Lachnospirales	f__Defluviitaleaceae	g__Defluviitaleaceae_UCG-011	s__uncultured_bacterium_g__Defluviitaleaceae_UCG-011	OTU1608	157	1.8926763311301E-5	15.223097112861%
d__Bacteria	k__norank_d__Bacteria	p__Verrucomicrobiota	c__Lentisphaeria	o__Victivallales	f__Victivallaceae	g__norank_f__Victivallaceae	s__uncultured_rumen_bacterium_g__norank	OTU1412	17	2.049394753453E-6	2.0997375328084%
d__Bacteria	k__norank_d__Bacteria	p__Firmicutes	c__Bacilli	o__Erysipelotrichales	f__Erysipelatoclostridiaceae	g__Asteroleplasma	s__Asteroleplasma_anaerobium	OTU3266	148	1.7841789618297E-5	21.522309711286%
d__Bacteria	k__norank_d__Bacteria	p__Firmicutes	c__Clostridia	o__Oscillospirales	f__Oscillospiraceae	g__Oscillospira	s__uncultured_bacterium_g__Oscillospira	OTU1748	10518	0.0012679725892246	78.477690288714%
d__Bacteria	k__norank_d__Bacteria	p__Bacteroidota	c__Bacteroidia	o__Bacteroidales	f__Prevotellaceae	g__Prevotellaceae_Ga6A1_group	s__uncultured_bacterium_34R1	OTU2057	8	9.6442106044847E-7	0.5249343832021%
d__Bacteria	k__norank_d__Bacteria	p__Firmicutes	c__Bacilli	o__Bacillales	f__Bacillaceae	g__unclassified_f__Bacillaceae	s__unclassified_f__Bacillaceae	OTU2037	5	6.0276316278029E-7	0.5249343832021%
d__Bacteria	k__norank_d__Bacteria	p__Firmicutes	c__Clostridia	o__Peptococcales	f__Peptococcaceae	g__Peptococcus	s__unclassified_g__Peptococcus	OTU2041	30	3.6165789766817E-6	3.1496062992126%
d__Bacteria	k__norank_d__Bacteria	p__Spirochaetota	c__Spirochaetia	o__Spirochaetales	f__Spirochaetaceae	g__Sphaerochaeta	s__unclassified_g__Sphaerochaeta	OTU322	2	2.4110526511212E-7	0.5249343832021%
d__Bacteria	k__norank_d__Bacteria	p__Firmicutes	c__Clostridia	o__Clostridia_vadinBB60_group	f__norank_o__Clostridia_vadinBB60_group	g__norank_f__norank_o__Clostridia_vadinBB60_group	s__uncultured_bacterium_g__norank_f__norank_o__Clostridia_vadinBB60_group	OTU3585	4947	0.00059637387325482	19.685039370079%
d__Bacteria	k__norank_d__Bacteria	p__Bacteroidota	c__Bacteroidia	o__Sphingobacteriales	f__Sphingobacteriaceae	g__Sphingobacterium	s__uncultured_bacterium_g__Sphingobacterium	OTU454	39	4.7015526696863E-6	1.5748031496063%
d__Bacteria	k__norank_d__Bacteria	p__Firmicutes	c__Clostridia	o__Lachnospirales	f__Lachnospiraceae	g__Roseburia	s__unclassified_g__Roseburia	OTU497	164	1.9770631739194E-5	2.3622047244094%
d__Bacteria	k__norank_d__Bacteria	p__Firmicutes	c__Clostridia	o__norank_c__Clostridia	f__Hungateiclostridiaceae	g__Fastidiosipila	s__unclassified_g__Fastidiosipila	OTU2056	24	2.8932631813454E-6	2.3622047244094%
d__Bacteria	k__norank_d__Bacteria	p__Firmicutes	c__Bacilli	o__RF39	f__norank_o__RF39	g__norank_f__norank_o__RF39	s__unclassified_g__norank_f__norank_o__RF39	OTU2532	99	1.193471062305E-5	15.223097112861%
d__Bacteria	k__norank_d__Bacteria	p__Firmicutes	c__Clostridia	o__norank_c__Clostridia	f__Hungateiclostridiaceae	g__Fastidiosipila	s__unclassified_g__Fastidiosipila	OTU3501	134	1.6154052762512E-5	5.7742782152231%
d__Bacteria	k__norank_d__Bacteria	p__unclassified_k__norank_d__Bacteria	c__unclassified_k__norank_d__Bacteria	o__unclassified_k__norank_d__Bacteria	f__unclassified_k__norank_d__Bacteria	g__unclassified_k__norank_d__Bacteria	s__unclassified_k__norank_d__Bacteria	OTU1305	448	5.4007579385114E-5	36.745406824147%
d__Bacteria	k__norank_d__Bacteria	p__Proteobacteria	c__Gammaproteobacteria	o__Pasteurellales	f__Pasteurellaceae	g__Actinobacillus	s__Actinobacillus_indolicus	OTU146	4304	0.00051885853052127	25.459317585302%
d__Bacteria	k__norank_d__Bacteria	p__Firmicutes	c__Clostridia	o__Oscillospirales	f__Ruminococcaceae	g__norank_f__Ruminococcaceae	s__uncultured_bacterium_g__norank_f__Ruminococcaceae	OTU698	8	9.6442106044847E-7	0.78740157480315%
d__Bacteria	k__norank_d__Bacteria	p__Bacteroidota	c__Bacteroidia	o__Bacteroidales	f__Tannerellaceae	g__Parabacteroides	s__Porphyromonadaceae_bacterium_DJF_B175	OTU1655	798	9.6201000779734E-5	44.356955380577%
d__Bacteria	k__norank_d__Bacteria	p__Firmicutes	c__Bacilli	o__Bacillales	f__Bacillaceae	g__Bacillus	s__Bacillus_clausii	OTU1038	2	2.4110526511212E-7	0.5249343832021%
d__Bacteria	k__norank_d__Bacteria	p__Firmicutes	c__Clostridia	o__Clostridia_vadinBB60_group	f__norank_o__Clostridia_vadinBB60_group	g__norank_f__norank_o__Clostridia_vadinBB60_group	s__uncultured_bacterium_g__norank_f__norank_o__Clostridia_vadinBB60_group	OTU526	9	1.0849736930045E-6	2.3622047244094%
d__Bacteria	k__norank_d__Bacteria	p__Chloroflexi	c__Ktedonobacteria	o__C0119	f__norank_o__C0119	g__norank_f__norank_o__C0119	s__unclassified_g__norank_f__norank_o__C0119	OTU128	3	3.6165789766817E-7	0.26246719160105%
d__Bacteria	k__norank_d__Bacteria	p__Proteobacteria	c__Gammaproteobacteria	o__Alteromonadales	f__Shewanellaceae	g__Shewanella	s__unclassified_g__Shewanella	OTU1042	4	4.8221053022423E-7	0.78740157480315%
d__Bacteria	k__norank_d__Bacteria	p__Firmicutes	c__Bacilli	o__Lactobacillales	f__Vagococcaceae	g__Vagococcus	s__Vagococcus_fluvialis	OTU3677	863	0.00010403692189588	24.146981627297%
d__Bacteria	k__norank_d__Bacteria	p__Firmicutes	c__Bacilli	o__Lactobacillales	f__Carnobacteriaceae	g__unclassified_f__Carnobacteriaceae	s__unclassified_f__Carnobacteriaceae	OTU409	30	3.6165789766817E-6	0.78740157480315%
d__Bacteria	k__norank_d__Bacteria	p__Bacteroidota	c__Bacteroidia	o__Flavobacteriales	f__NS9_marine_group	g__norank_f__NS9_marine_group	s__metagenome_g__norank_f__NS9_marine_group	OTU64	8	9.6442106044847E-7	0.26246719160105%
d__Bacteria	k__norank_d__Bacteria	p__Actinobacteriota	c__Coriobacteriia	o__Coriobacteriales	f__Atopobiaceae	g__Olsenella	s__uncultured_bacterium_g__Olsenella	OTU473	25	3.0138158139015E-6	1.0498687664042%
d__Bacteria	k__norank_d__Bacteria	p__Firmicutes	c__Bacilli	o__Erysipelotrichales	f__Erysipelatoclostridiaceae	g__UCG-004	s__gut_metagenome_g__UCG-004	OTU2765	60	7.2331579533635E-6	3.4120734908136%
d__Bacteria	k__norank_d__Bacteria	p__Firmicutes	c__Negativicutes	o__Acidaminococcales	f__Acidaminococcaceae	g__Phascolarctobacterium	s__Phascolarctobacterium_succinatutens_YIT_12067	OTU704	8	9.6442106044847E-7	0.5249343832021%
d__Bacteria	k__norank_d__Bacteria	p__Firmicutes	c__Clostridia	o__Lachnospirales	f__Lachnospiraceae	g__unclassified_f__Lachnospiraceae	s__unclassified_f__Lachnospiraceae	OTU2288	19	2.2905000185651E-6	3.4120734908136%
d__Bacteria	k__norank_d__Bacteria	p__Firmicutes	c__Bacilli	o__Erysipelotrichales	f__Erysipelatoclostridiaceae	g__UCG-004	s__uncultured_bacterium_g__UCG-004	OTU3847	9	1.0849736930045E-6	2.3622047244094%
d__Bacteria	k__norank_d__Bacteria	p__Verrucomicrobiota	c__Verrucomicrobiae	o__Verrucomicrobiales	f__Akkermansiaceae	g__Akkermansia	s__uncultured_bacterium_g__Akkermansia	OTU2692	2	2.4110526511212E-7	0.5249343832021%
d__Bacteria	k__norank_d__Bacteria	p__Proteobacteria	c__Gammaproteobacteria	o__Aeromonadales	f__Aeromonadaceae	g__unclassified_f__Aeromonadaceae	s__unclassified_f__Aeromonadaceae	OTU294	3	3.6165789766817E-7	0.5249343832021%
d__Bacteria	k__norank_d__Bacteria	p__Firmicutes	c__Bacilli	o__Lactobacillales	f__Lactobacillaceae	g__Lactobacillus	s__unclassified_g__Lactobacillus	OTU297	194	2.3387210715875E-5	2.0997375328084%
d__Bacteria	k__norank_d__Bacteria	p__Proteobacteria	c__Alphaproteobacteria	o__Rhodospirillales	f__norank_o__Rhodospirillales	g__norank_f__norank_o__Rhodospirillales	s__uncultured_bacterium_g__norank_f__norank_o__Rhodospirillales	OTU3690	5	6.0276316278029E-7	1.0498687664042%
d__Bacteria	k__norank_d__Bacteria	p__Firmicutes	c__Clostridia	o__Lachnospirales	f__Lachnospiraceae	g__Lachnospiraceae_ND3007_group	s__uncultured_bacterium_g__Lachnospiraceae_ND3007_group	OTU1280	86	1.0367526399821E-5	8.3989501312336%
d__Bacteria	k__norank_d__Bacteria	p__Bacteroidota	c__Bacteroidia	o__Sphingobacteriales	f__Sphingobacteriaceae	g__Sphingobacterium	s__Sphingobacterium_nematocida	OTU899	84	1.0126421134709E-5	4.4619422572178%
d__Bacteria	k__norank_d__Bacteria	p__Proteobacteria	c__Gammaproteobacteria	o__Burkholderiales	f__Burkholderiaceae	g__norank_f__Burkholderiaceae	s__bacterium_endosymbiont_of_Onthophagus_Taurus_g__norank_f__Burkholderiaceae	OTU3442	7	8.4386842789241E-7	1.8372703412073%
d__Bacteria	k__norank_d__Bacteria	p__Proteobacteria	c__Gammaproteobacteria	o__Pseudomonadales	f__Pseudomonadaceae	g__Pseudomonas	s__Pseudomonas_caeni	OTU2273	165	1.989118437175E-5	6.5616797900262%
d__Bacteria	k__norank_d__Bacteria	p__Bacteroidota	c__Bacteroidia	o__Bacteroidales	f__Prevotellaceae	g__Prevotellaceae_UCG-004	s__uncultured_bacterium_g__Prevotellaceae_UCG-004	OTU3329	214	2.5798263366996E-5	13.123359580052%
d__Bacteria	k__norank_d__Bacteria	p__Actinobacteriota	c__Coriobacteriia	o__Coriobacteriales	f__Coriobacteriaceae	g__Collinsella	s__Collinsella_sp._Marseille-P2666	OTU44	16	1.9288421208969E-6	0.5249343832021%
d__Bacteria	k__norank_d__Bacteria	p__Firmicutes	c__Clostridia	o__Lachnospirales	f__Lachnospiraceae	g__GCA-900066755	s__uncultured_bacterium_g__GCA-900066755	OTU2327	68	8.197579013812E-6	6.5616797900262%
d__Bacteria	k__norank_d__Bacteria	p__Firmicutes	c__Clostridia	o__Peptostreptococcales-Tissierellales	f__Anaerovoracaceae	g__Family_XIII_AD3011_group	s__unclassified_g__Family_XIII_AD3011_group	OTU3007	1570	0.00018926763311301	45.669291338583%
d__Bacteria	k__norank_d__Bacteria	p__Firmicutes	c__Negativicutes	o__Veillonellales-Selenomonadales	f__Selenomonadaceae	g__norank_f__Selenomonadaceae	s__uncultured_rumen_bacterium_4C28d-2	OTU3850	72	8.6797895440362E-6	6.5616797900262%
d__Bacteria	k__norank_d__Bacteria	p__Bacteroidota	c__Bacteroidia	o__Bacteroidales	f__Muribaculaceae	g__norank_f__Muribaculaceae	s__uncultured_bacterium_g__norank_f__Muribaculaceae	OTU3109	1214	0.00014635089592305	36.220472440945%
d__Bacteria	k__norank_d__Bacteria	p__Fusobacteriota	c__Fusobacteriia	o__Fusobacteriales	f__Leptotrichiaceae	g__Leptotrichia	s__unclassified_g__Leptotrichia	OTU262	7	8.4386842789241E-7	1.0498687664042%
d__Bacteria	k__norank_d__Bacteria	p__Firmicutes	c__Negativicutes	o__Veillonellales-Selenomonadales	f__Veillonellaceae	g__Megasphaera	s__Megasphaera_elsdenii_DSM_20460	OTU2620	310	3.7371316092378E-5	16.272965879265%
d__Bacteria	k__norank_d__Bacteria	p__Bacteroidota	c__Bacteroidia	o__Flavobacteriales	f__Flavobacteriaceae	g__Flavobacterium	s__Flavobacterium_sasangense	OTU33	12	1.4466315906727E-6	0.26246719160105%
d__Bacteria	k__norank_d__Bacteria	p__Firmicutes	c__Bacilli	o__Erysipelotrichales	f__Erysipelotrichaceae	g__Allobaculum	s__unclassified_g__Allobaculum	OTU979	12	1.4466315906727E-6	1.0498687664042%
d__Bacteria	k__norank_d__Bacteria	p__Bacteroidota	c__Bacteroidia	o__Bacteroidales	f__Prevotellaceae	g__Prevotella	s__uncultured_bacterium_g__Prevotella	OTU3391	4989	0.00060143708382217	46.456692913386%
d__Bacteria	k__norank_d__Bacteria	p__Spirochaetota	c__Spirochaetia	o__Spirochaetales	f__Spirochaetaceae	g__Treponema	s__Treponema_porcinum	OTU2971	8859	0.0010679757718141	56.430446194226%
d__Bacteria	k__norank_d__Bacteria	p__Bacteroidota	c__Bacteroidia	o__Bacteroidales	f__Prevotellaceae	g__Prevotellaceae_NK3B31_group	s__unclassified_g__Prevotellaceae_NK3B31_group	OTU1394	2058	0.00024809731780037	40.682414698163%
d__Bacteria	k__norank_d__Bacteria	p__unclassified_k__norank_d__Bacteria	c__unclassified_k__norank_d__Bacteria	o__unclassified_k__norank_d__Bacteria	f__unclassified_k__norank_d__Bacteria	g__unclassified_k__norank_d__Bacteria	s__unclassified_k__norank_d__Bacteria	OTU1146	2	2.4110526511212E-7	0.5249343832021%
d__Bacteria	k__norank_d__Bacteria	p__Firmicutes	c__Clostridia	o__Clostridia_UCG-014	f__norank_o__Clostridia_UCG-014	g__norank_f__norank_o__Clostridia_UCG-014	s__uncultured_bacterium_g__norank_f__norank_o__Clostridia_UCG-014	OTU1181	1	1.2055263255606E-7	0.26246719160105%
d__Bacteria	k__norank_d__Bacteria	p__Bacteroidota	c__Bacteroidia	o__Bacteroidales	f__Tannerellaceae	g__norank_f__Tannerellaceae	s__Porphyromonadaceae_bacterium_MV12	OTU2138	6	7.2331579533635E-7	1.0498687664042%
d__Bacteria	k__norank_d__Bacteria	p__Bacteroidota	c__Bacteroidia	o__Bacteroidales	f__Prevotellaceae	g__norank_f__Prevotellaceae	s__uncultured_bacterium_g__norank_f__Prevotellaceae	OTU1724	3645	0.00043941434566683	54.068241469816%
d__Bacteria	k__norank_d__Bacteria	p__Firmicutes	c__Clostridia	o__Peptostreptococcales-Tissierellales	f__norank_o__Peptostreptococcales-Tissierellales	g__Anaerococcus	s__uncultured_bacterium_g__Anaerococcus	OTU2784	87	1.0488079032377E-5	8.9238845144357%
d__Bacteria	k__norank_d__Bacteria	p__Firmicutes	c__Clostridia	o__Peptostreptococcales-Tissierellales	f__Anaerovoracaceae	g__Family_XIII_AD3011_group	s__unclassified_g__Family_XIII_AD3011_group	OTU3484	1	1.2055263255606E-7	0.26246719160105%
d__Bacteria	k__norank_d__Bacteria	p__Firmicutes	c__Clostridia	o__Peptococcales	f__Peptococcaceae	g__norank_f__Peptococcaceae	s__uncultured_bacterium_g__norank_f__Peptococcaceae	OTU2997	496	5.9794105747805E-5	43.307086614173%
d__Bacteria	k__norank_d__Bacteria	p__Firmicutes	c__Bacilli	o__Izemoplasmatales	f__norank_o__Izemoplasmatales	g__norank_f__norank_o__Izemoplasmatales	s__uncultured_bacterium_g__norank_f__norank_o__Izemoplasmatales	OTU787	157	1.8926763311301E-5	2.0997375328084%
d__Bacteria	k__norank_d__Bacteria	p__Bacteroidota	c__Bacteroidia	o__Bacteroidales	f__Muribaculaceae	g__norank_f__Muribaculaceae	s__uncultured_bacterium_g__norank_f__Muribaculaceae	OTU944	6	7.2331579533635E-7	0.5249343832021%
d__Bacteria	k__norank_d__Bacteria	p__Firmicutes	c__Clostridia	o__Oscillospirales	f__Ruminococcaceae	g__Candidatus_Soleaferrea	s__uncultured_bacterium_g__Candidatus_Soleaferrea	OTU3012	112	1.3501894846279E-5	18.897637795276%
d__Bacteria	k__norank_d__Bacteria	p__Proteobacteria	c__Gammaproteobacteria	o__Burkholderiales	f__Alcaligenaceae	g__norank_f__Alcaligenaceae	s__Pelistega_suis	OTU814	38	4.5810000371302E-6	6.0367454068241%
d__Bacteria	k__norank_d__Bacteria	p__Proteobacteria	c__Alphaproteobacteria	o__Rickettsiales	f__norank_o__Rickettsiales	g__norank_f__norank_o__Rickettsiales	s__uncultured_rumen_bacterium_g__norank_f__norank_o__Rickettsiales	OTU730	20	2.4110526511212E-6	1.0498687664042%
d__Bacteria	k__norank_d__Bacteria	p__Bacteroidota	c__Bacteroidia	o__Bacteroidales	f__Prevotellaceae	g__Prevotella	s__uncultured_bacterium_g__Prevotella	OTU2951	9529	0.0011487460356267	61.154855643045%
d__Bacteria	k__norank_d__Bacteria	p__Firmicutes	c__Bacilli	o__Lactobacillales	f__Carnobacteriaceae	g__Alkalibacterium	s__unclassified_g__Alkalibacterium	OTU905	13	1.5671842232288E-6	1.8372703412073%
d__Bacteria	k__norank_d__Bacteria	p__Firmicutes	c__Clostridia	o__Oscillospirales	f__Ruminococcaceae	g__unclassified_f__Ruminococcaceae	s__unclassified_f__Ruminococcaceae	OTU1508	3	3.6165789766817E-7	0.78740157480315%
d__Bacteria	k__norank_d__Bacteria	p__Campilobacterota	c__Campylobacteria	o__Campylobacterales	f__Helicobacteraceae	g__Helicobacter	s__Helicobacter_rappini	OTU3873	45	5.4248684650226E-6	4.9868766404199%
d__Bacteria	k__norank_d__Bacteria	p__Verrucomicrobiota	c__Lentisphaeria	o__Victivallales	f__Victivallaceae	g__norank_f__Victivallaceae	s__uncultured_bacterium_g__norank_f__Victivallaceae	OTU1311	1	1.2055263255606E-7	0.26246719160105%
d__Bacteria	k__norank_d__Bacteria	p__Firmicutes	c__Clostridia	o__Peptostreptococcales-Tissierellales	f__norank_o__Peptostreptococcales-Tissierellales	g__W5053	s__uncultured_bacterium_g__W5053	OTU2908	343	4.1349552966728E-5	11.811023622047%
d__Bacteria	k__norank_d__Bacteria	p__Bacteroidota	c__Bacteroidia	o__Bacteroidales	f__Muribaculaceae	g__norank_f__Muribaculaceae	s__uncultured_bacterium_g__norank_f__Muribaculaceae	OTU974	24	2.8932631813454E-6	1.5748031496063%
d__Bacteria	k__norank_d__Bacteria	p__Firmicutes	c__Clostridia	o__unclassified_c__Clostridia	f__unclassified_c__Clostridia	g__unclassified_c__Clostridia	s__unclassified_c__Clostridia	OTU1102	85	1.0246973767265E-5	16.272965879265%
d__Bacteria	k__norank_d__Bacteria	p__Actinobacteriota	c__Actinobacteria	o__Corynebacteriales	f__Corynebacteriaceae	g__Corynebacterium	s__unclassified_g__Corynebacterium	OTU4	1	1.2055263255606E-7	0.26246719160105%
d__Bacteria	k__norank_d__Bacteria	p__Firmicutes	c__Clostridia	o__Clostridia_UCG-014	f__norank_o__Clostridia_UCG-014	g__norank_f__norank_o__Clostridia_UCG-014	s__uncultured_bacterium_g__norank_f__norank_o__Clostridia_UCG-014	OTU353	51	6.148184260359E-6	7.8740157480315%
d__Bacteria	k__norank_d__Bacteria	p__Firmicutes	c__Clostridia	o__Oscillospirales	f__Oscillospiraceae	g__norank_f__Oscillospiraceae	s__unclassified_g__norank_f__Oscillospiraceae	OTU1192	4031	0.00048594766183347	24.146981627297%
d__Bacteria	k__norank_d__Bacteria	p__Deferribacterota	c__Deferribacteres	o__Deferribacterales	f__Deferribacteraceae	g__Mucispirillum	s__uncultured_bacterium_g__Mucispirillum	OTU1195	18	2.169947386009E-6	3.9370078740157%
d__Bacteria	k__norank_d__Bacteria	p__Actinobacteriota	c__Coriobacteriia	o__Coriobacteriales	f__Eggerthellaceae	g__Denitrobacterium	s__Eggerthellaceae_bacterium_AT8	OTU469	5	6.0276316278029E-7	0.26246719160105%
d__Bacteria	k__norank_d__Bacteria	p__Actinobacteriota	c__Thermoleophilia	o__Gaiellales	f__norank_o__Gaiellales	g__norank_f__norank_o__Gaiellales	s__unclassified_g__norank_f__norank_o__Gaiellales	OTU2173	3	3.6165789766817E-7	0.26246719160105%
d__Bacteria	k__norank_d__Bacteria	p__Acidobacteriota	c__Vicinamibacteria	o__Vicinamibacterales	f__norank_o__Vicinamibacterales	g__norank_f__norank_o__Vicinamibacterales	s__metagenome_g__norank_f__norank_o__Vicinamibacterales	OTU38	4	4.8221053022423E-7	0.26246719160105%
d__Bacteria	k__norank_d__Bacteria	p__Desulfobacterota	c__Syntrophobacteria	o__Syntrophobacterales	f__Syntrophobacteraceae	g__Syntrophobacter	s__uncultured_bacterium_g__Syntrophobacter	OTU2428	1	1.2055263255606E-7	0.26246719160105%
d__Bacteria	k__norank_d__Bacteria	p__Actinobacteriota	c__Actinobacteria	o__Micrococcales	f__Brevibacteriaceae	g__Brevibacterium	s__unclassified_g__Brevibacterium	OTU192	370	4.4604474045742E-5	13.385826771654%
d__Bacteria	k__norank_d__Bacteria	p__Firmicutes	c__Clostridia	o__Oscillospirales	f__Butyricicoccaceae	g__UCG-008	s__uncultured_Ruminococcaceae_bacterium_g__UCG-008	OTU263	27	3.2549210790136E-6	0.5249343832021%
d__Bacteria	k__norank_d__Bacteria	p__Firmicutes	c__Clostridia	o__norank_c__Clostridia	f__norank_o__norank_c__Clostridia	g__norank_f__norank_o__norank_c__Clostridia	s__uncultured_bacterium_g__norank_f__norank_o__norank_c__Clostridia	OTU2924	45	5.4248684650226E-6	8.3989501312336%
d__Bacteria	k__norank_d__Bacteria	p__Actinobacteriota	c__Actinobacteria	o__Micrococcales	f__Microbacteriaceae	g__Leucobacter	s__unclassified_g__Leucobacter	OTU1104	433	5.2199289896773E-5	19.422572178478%
d__Bacteria	k__norank_d__Bacteria	p__Patescibacteria	c__Saccharimonadia	o__Saccharimonadales	f__unclassified_o__Saccharimonadales	g__unclassified_o__Saccharimonadales	s__unclassified_o__Saccharimonadales	OTU2206	3	3.6165789766817E-7	0.26246719160105%
d__Bacteria	k__norank_d__Bacteria	p__Firmicutes	c__Clostridia	o__Oscillospirales	f__UCG-010	g__norank_f__UCG-010	s__uncultured_bacterium_g__norank_f__UCG-010	OTU1062	4	4.8221053022423E-7	1.0498687664042%
d__Bacteria	k__norank_d__Bacteria	p__Firmicutes	c__Clostridia	o__Oscillospirales	f__Eubacterium_coprostanoligenes_group	g__norank_f__Eubacterium_coprostanoligenes_group	s__uncultured_bacterium_g__norank_f__Eubacterium_coprostanoligenes_group	OTU1065	147	1.7721236985741E-5	19.422572178478%
d__Bacteria	k__norank_d__Bacteria	p__Firmicutes	c__Clostridia	o__Christensenellales	f__Christensenellaceae	g__Christensenellaceae_R-7_group	s__unclassified_g__Christensenellaceae_R-7_group	OTU1901	6	7.2331579533635E-7	1.0498687664042%
d__Bacteria	k__norank_d__Bacteria	p__Firmicutes	c__Bacilli	o__Erysipelotrichales	f__Erysipelotrichaceae	g__Dielma	s__uncultured_bacterium_g__Dielma	OTU63	5	6.0276316278029E-7	0.5249343832021%
d__Bacteria	k__norank_d__Bacteria	p__Firmicutes	c__Clostridia	o__Oscillospirales	f__Ruminococcaceae	g__Eubacterium_siraeum_group	s__uncultured_bacterium_g__Eubacterium_siraeum_group	OTU2689	21	2.5316052836772E-6	3.9370078740157%
d__Bacteria	k__norank_d__Bacteria	p__Proteobacteria	c__Gammaproteobacteria	o__Burkholderiales	f__Neisseriaceae	g__unclassified_f__Neisseriaceae	s__unclassified_f__Neisseriaceae	OTU41	78	9.4031053393725E-6	0.26246719160105%
d__Bacteria	k__norank_d__Bacteria	p__Bacteroidota	c__Bacteroidia	o__Bacteroidales	f__Rikenellaceae	g__Rikenellaceae_RC9_gut_group	s__uncultured_bacterium_g__Rikenellaceae_RC9_gut_group	OTU3219	391	4.7136079329419E-5	30.183727034121%
d__Bacteria	k__norank_d__Bacteria	p__Firmicutes	c__Clostridia	o__Lachnospirales	f__Lachnospiraceae	g__Lachnoclostridium	s__uncultured_organism_g__Lachnoclostridium	OTU3819	118	1.4225210641615E-5	13.385826771654%
d__Bacteria	k__norank_d__Bacteria	p__Bacteroidota	c__Bacteroidia	o__Flavobacteriales	f__Weeksellaceae	g__Elizabethkingia	s__Elizabethkingia_miricola	OTU301	9	1.0849736930045E-6	1.0498687664042%
d__Bacteria	k__norank_d__Bacteria	p__Bacteroidota	c__Bacteroidia	o__Flavobacteriales	f__Flavobacteriaceae	g__Myroides	s__unclassified_g__Myroides	OTU2257	13	1.5671842232288E-6	1.5748031496063%
d__Bacteria	k__norank_d__Bacteria	p__Firmicutes	c__Bacilli	o__Lactobacillales	f__Lactobacillaceae	g__Lactobacillus	s__Lactobacillus_senioris	OTU1157	5	6.0276316278029E-7	0.78740157480315%
d__Bacteria	k__norank_d__Bacteria	p__Proteobacteria	c__Gammaproteobacteria	o__Burkholderiales	f__Sutterellaceae	g__Sutterella	s__uncultured_bacterium_g__Sutterella	OTU1838	4251	0.0005124692409958	22.047244094488%
d__Bacteria	k__norank_d__Bacteria	p__Deinococcota	c__Deinococci	o__Deinococcales	f__Deinococcaceae	g__Deinococcus	s__uncultured_bacterium_g__Deinococcus	OTU248	52	6.268736892915E-6	1.8372703412073%
d__Bacteria	k__norank_d__Bacteria	p__Firmicutes	c__Clostridia	o__Oscillospirales	f__Ruminococcaceae	g__Pygmaiobacter	s__Pygmaiobacter_massiliensis	OTU544	15	1.8082894883409E-6	0.5249343832021%
d__Bacteria	k__norank_d__Bacteria	p__Proteobacteria	c__Gammaproteobacteria	o__Burkholderiales	f__Comamonadaceae	g__Comamonas	s__Comamonas_kerstersii	OTU1712	6788	0.00081831126979052	15.223097112861%
d__Bacteria	k__norank_d__Bacteria	p__Firmicutes	c__Clostridia	o__Clostridia_vadinBB60_group	f__norank_o__Clostridia_vadinBB60_group	g__norank_f__norank_o__Clostridia_vadinBB60_group	s__uncultured_bacterium_g__norank_f__norank_o__Clostridia_vadinBB60_group	OTU1061	4	4.8221053022423E-7	1.0498687664042%
d__Bacteria	k__norank_d__Bacteria	p__Firmicutes	c__Clostridia	o__Oscillospirales	f__UCG-010	g__norank_f__UCG-010	s__unclassified_g__norank_f__UCG-010	OTU2210	1	1.2055263255606E-7	0.26246719160105%
d__Bacteria	k__norank_d__Bacteria	p__Bdellovibrionota	c__Bdellovibrionia	o__Bdellovibrionales	f__Bdellovibrionaceae	g__Bdellovibrio	s__unclassified_g__Bdellovibrio	OTU111	7	8.4386842789241E-7	0.26246719160105%
d__Bacteria	k__norank_d__Bacteria	p__Firmicutes	c__Clostridia	o__Oscillospirales	f__UCG-010	g__norank_f__UCG-010	s__unclassified_g__norank_f__UCG-010	OTU3046	189	2.2784447553095E-5	24.9343832021%
d__Bacteria	k__norank_d__Bacteria	p__Bacteroidota	c__Bacteroidia	o__Chitinophagales	f__Chitinophagaceae	g__Taibaiella	s__uncultured_bacterium_g__Taibaiella	OTU945	103	1.2416921153274E-5	2.8871391076115%
d__Bacteria	k__norank_d__Bacteria	p__Bacteroidota	c__Bacteroidia	o__Bacteroidales	f__Prevotellaceae	g__unclassified_f__Prevotellaceae	s__unclassified_f__Prevotellaceae	OTU2856	337	4.0626237171392E-5	24.671916010499%
d__Bacteria	k__norank_d__Bacteria	p__Patescibacteria	c__Gracilibacteria	o__Absconditabacteriales_SR1	f__norank_o__Absconditabacteriales_SR1	g__norank_f__norank_o__Absconditabacteriales_SR1	s__uncultured_bacterium_g__norank_f__norank_o__Absconditabacteriales_SR1	OTU2519	3	3.6165789766817E-7	0.5249343832021%
d__Bacteria	k__norank_d__Bacteria	p__Bacteroidota	c__Bacteroidia	o__Bacteroidales	f__Muribaculaceae	g__norank_f__Muribaculaceae	s__uncultured_bacterium_g__norank_f__Muribaculaceae	OTU2007	1	1.2055263255606E-7	0.26246719160105%
d__Bacteria	k__norank_d__Bacteria	p__Bacteroidota	c__Bacteroidia	o__Bacteroidales	f__Marinilabiliaceae	g__norank_f__Marinilabiliaceae	s__unclassified_g__norank_f__Marinilabiliaceae	OTU3705	4	4.8221053022423E-7	0.5249343832021%
d__Bacteria	k__norank_d__Bacteria	p__Firmicutes	c__Clostridia	o__Christensenellales	f__Christensenellaceae	g__Christensenellaceae_R-7_group	s__unclassified_g__Christensenellaceae_R-7_group	OTU1837	2124	0.00025605379154907	37.270341207349%
d__Bacteria	k__norank_d__Bacteria	p__Firmicutes	c__Clostridia	o__Lachnospirales	f__Lachnospiraceae	g__Oribacterium	s__uncultured_bacterium_g__Oribacterium	OTU3054	4647	0.000560208083488	54.330708661417%
d__Bacteria	k__norank_d__Bacteria	p__Firmicutes	c__Bacilli	o__Lactobacillales	f__Streptococcaceae	g__Streptococcus	s__unclassified_g__Streptococcus	OTU1143	24	2.8932631813454E-6	4.1994750656168%
d__Bacteria	k__norank_d__Bacteria	p__Firmicutes	c__Clostridia	o__Peptococcales	f__Peptococcaceae	g__Peptococcus	s__unclassified_g__Peptococcus	OTU340	9	1.0849736930045E-6	1.5748031496063%
d__Bacteria	k__norank_d__Bacteria	p__Firmicutes	c__Bacilli	o__Erysipelotrichales	f__Erysipelatoclostridiaceae	g__Asteroleplasma	s__uncultured_bacterium_g__Asteroleplasma	OTU1581	94	1.1331947460269E-5	17.322834645669%
d__Bacteria	k__norank_d__Bacteria	p__Firmicutes	c__Clostridia	o__Peptostreptococcales-Tissierellales	f__Anaerovoracaceae	g__Family_XIII_AD3011_group	s__uncultured_bacterium_g__Family_XIII_AD3011_group	OTU772	61	7.3537105859195E-6	4.9868766404199%
d__Bacteria	k__norank_d__Bacteria	p__Firmicutes	c__Clostridia	o__Clostridia_vadinBB60_group	f__norank_o__Clostridia_vadinBB60_group	g__norank_f__norank_o__Clostridia_vadinBB60_group	s__unclassified_g__norank_f__norank_o__Clostridia_vadinBB60_group	OTU2671	2	2.4110526511212E-7	0.5249343832021%
d__Bacteria	k__norank_d__Bacteria	p__Firmicutes	c__Bacilli	o__Staphylococcales	f__Staphylococcaceae	g__Nosocomiicoccus	s__uncultured_bacterium_g__Nosocomiicoccus	OTU3085	5253	0.00063326297881697	23.359580052493%
d__Bacteria	k__norank_d__Bacteria	p__Firmicutes	c__Clostridia	o__Lachnospirales	f__Lachnospiraceae	g__Lachnospiraceae_NC2004_group	s__uncultured_Clostridiaceae_bacterium_g__Lachnospiraceae_NC2004_group	OTU3507	35	4.219342139462E-6	8.1364829396325%
d__Bacteria	k__norank_d__Bacteria	p__Firmicutes	c__Clostridia	o__Lachnospirales	f__Lachnospiraceae	g__Lachnospiraceae_UCG-010	s__uncultured_bacterium_g__Lachnospiraceae_UCG-010	OTU3849	6	7.2331579533635E-7	1.3123359580052%
d__Bacteria	k__norank_d__Bacteria	p__Firmicutes	c__Clostridia	o__Peptostreptococcales-Tissierellales	f__Anaerovoracaceae	g__Eubacterium_brachy_group	s__uncultured_bacterium_g__Eubacterium_brachy_group	OTU1562	15	1.8082894883409E-6	3.9370078740157%
d__Bacteria	k__norank_d__Bacteria	p__Proteobacteria	c__Gammaproteobacteria	o__Pseudomonadales	f__Pseudomonadaceae	g__Thiopseudomonas	s__unclassified_g__Thiopseudomonas	OTU3651	114	1.3743000111391E-5	3.1496062992126%
d__Bacteria	k__norank_d__Bacteria	p__Proteobacteria	c__Gammaproteobacteria	o__Pseudomonadales	f__Moraxellaceae	g__Psychrobacter	s__unclassified_g__Psychrobacter	OTU1615	60	7.2331579533635E-6	3.4120734908136%
d__Bacteria	k__norank_d__Bacteria	p__Firmicutes	c__Bacilli	o__Lactobacillales	f__Carnobacteriaceae	g__Atopostipes	s__uncultured_bacterium_g__Atopostipes	OTU3013	2093	0.00025231665993983	21.259842519685%
d__Bacteria	k__norank_d__Bacteria	p__Firmicutes	c__Clostridia	o__Oscillospirales	f__UCG-010	g__norank_f__UCG-010	s__uncultured_rumen_bacterium_g__norank_f__UCG-010	OTU2746	38	4.5810000371302E-6	5.249343832021%
d__Bacteria	k__norank_d__Bacteria	p__Bacteroidota	c__Bacteroidia	o__Bacteroidales	f__Paludibacteraceae	g__norank_f__Paludibacteraceae	s__unclassified_g__norank_f__Paludibacteraceae	OTU3362	970	0.00011693605357938	20.209973753281%
d__Bacteria	k__norank_d__Bacteria	p__Proteobacteria	c__Gammaproteobacteria	o__Cardiobacteriales	f__Wohlfahrtiimonadaceae	g__Ignatzschineria	s__unclassified_g__Ignatzschineria	OTU3509	145	1.7480131720628E-5	3.6745406824147%
d__Bacteria	k__norank_d__Bacteria	p__Firmicutes	c__Clostridia	o__Oscillospirales	f__UCG-010	g__norank_f__UCG-010	s__unclassified_g__norank_f__UCG-010	OTU791	4	4.8221053022423E-7	1.0498687664042%
d__Bacteria	k__norank_d__Bacteria	p__Bacteroidota	c__Bacteroidia	o__Bacteroidales	f__Rikenellaceae	g__Rikenellaceae_RC9_gut_group	s__uncultured_bacterium_g__Rikenellaceae_RC9_gut_group	OTU3150	7508	0.00090510916523088	36.745406824147%
d__Bacteria	k__norank_d__Bacteria	p__Bacteroidota	c__Bacteroidia	o__Bacteroidales	f__Prevotellaceae	g__Prevotellaceae_UCG-003	s__uncultured_bacterium_g__Prevotellaceae_UCG-003	OTU2945	5263	0.00063446850514253	60.892388451444%
d__Bacteria	k__norank_d__Bacteria	p__Verrucomicrobiota	c__Kiritimatiellae	o__WCHB1-41	f__norank_o__WCHB1-41	g__norank_f__norank_o__WCHB1-41	s__unclassified_g__norank_f__norank_o__WCHB1-41	OTU2805	78	9.4031053393725E-6	9.9737532808399%
d__Bacteria	k__norank_d__Bacteria	p__Firmicutes	c__Clostridia	o__Oscillospirales	f__Ruminococcaceae	g__Angelakisella	s__uncultured_bacterium_g__Angelakisella	OTU209	58	6.9920526882514E-6	1.0498687664042%
d__Bacteria	k__norank_d__Bacteria	p__Synergistota	c__Synergistia	o__Synergistales	f__Synergistaceae	g__Pyramidobacter	s__uncultured_Pyramidobacter_sp.	OTU620	3	3.6165789766817E-7	0.5249343832021%
d__Bacteria	k__norank_d__Bacteria	p__Firmicutes	c__Clostridia	o__Oscillospirales	f__Eubacterium_coprostanoligenes_group	g__norank_f__Eubacterium_coprostanoligenes_group	s__unclassified_g__norank_f__Eubacterium_coprostanoligenes_group	OTU3838	88	1.0608631664933E-5	7.0866141732283%
d__Bacteria	k__norank_d__Bacteria	p__Firmicutes	c__Clostridia	o__Oscillospirales	f__Ruminococcaceae	g__unclassified_f__Ruminococcaceae	s__unclassified_f__Ruminococcaceae	OTU997	4	4.8221053022423E-7	0.78740157480315%
d__Bacteria	k__norank_d__Bacteria	p__Firmicutes	c__Clostridia	o__Clostridia_UCG-014	f__norank_o__Clostridia_UCG-014	g__norank_f__norank_o__Clostridia_UCG-014	s__Clostridiales_bacterium_canine_oral_taxon_100	OTU1308	2	2.4110526511212E-7	0.5249343832021%
d__Bacteria	k__norank_d__Bacteria	p__Firmicutes	c__Clostridia	o__unclassified_c__Clostridia	f__unclassified_c__Clostridia	g__unclassified_c__Clostridia	s__unclassified_c__Clostridia	OTU3416	3	3.6165789766817E-7	0.26246719160105%
d__Bacteria	k__norank_d__Bacteria	p__Bacteroidota	c__Bacteroidia	o__Cytophagales	f__Spirosomaceae	g__Leadbetterella	s__uncultured_Leadbetterella_sp.	OTU1452	422	5.0873210938657E-5	2.6246719160105%
d__Bacteria	k__norank_d__Bacteria	p__Firmicutes	c__Bacilli	o__RF39	f__norank_o__RF39	g__norank_f__norank_o__RF39	s__uncultured_bacterium_g__norank_f__norank_o__RF39	OTU2103	2	2.4110526511212E-7	0.26246719160105%
d__Bacteria	k__norank_d__Bacteria	p__Firmicutes	c__Clostridia	o__Lachnospirales	f__Lachnospiraceae	g__Shuttleworthia	s__unclassified_g__Shuttleworthia	OTU3392	9392	0.0011322303249665	33.595800524934%
d__Bacteria	k__norank_d__Bacteria	p__Actinobacteriota	c__Acidimicrobiia	o__Microtrichales	f__norank_o__Microtrichales	g__norank_f__norank_o__Microtrichales	s__wastewater_metagenome_g__norank_f__norank_o__Microtrichales	OTU2387	3	3.6165789766817E-7	0.26246719160105%
d__Bacteria	k__norank_d__Bacteria	p__Actinobacteriota	c__Actinobacteria	o__Corynebacteriales	f__Corynebacteriaceae	g__Corynebacterium	s__Corynebacterium_stationis	OTU236	6004	0.00072379800586657	48.556430446194%
d__Bacteria	k__norank_d__Bacteria	p__Firmicutes	c__Clostridia	o__Clostridia_UCG-014	f__norank_o__Clostridia_UCG-014	g__norank_f__norank_o__Clostridia_UCG-014	s__uncultured_bacterium_g__norank_f__norank_o__Clostridia_UCG-014	OTU3100	2465	0.00029716223925068	34.120734908136%
d__Bacteria	k__norank_d__Bacteria	p__Bacteroidota	c__Bacteroidia	o__Bacteroidales	f__Bacteroidaceae	g__Bacteroides	s__uncultured_bacterium_g__Bacteroides	OTU3707	27	3.2549210790136E-6	1.5748031496063%
d__Bacteria	k__norank_d__Bacteria	p__Firmicutes	c__Bacilli	o__Erysipelotrichales	f__Erysipelotrichaceae	g__norank_f__Erysipelotrichaceae	s__uncultured_bacterium_g__norank_f__Erysipelotrichaceae	OTU3176	16682	0.0020110590163002	67.191601049869%
d__Bacteria	k__norank_d__Bacteria	p__Firmicutes	c__Clostridia	o__Oscillospirales	f__Oscillospiraceae	g__norank_f__Oscillospiraceae	s__uncultured_bacterium_g__norank_f__Oscillospiraceae	OTU1331	279	3.363418448314E-5	22.57217847769%
d__Bacteria	k__norank_d__Bacteria	p__Firmicutes	c__Clostridia	o__Peptostreptococcales-Tissierellales	f__Anaerovoracaceae	g__unclassified_f__Anaerovoracaceae	s__unclassified_f__Anaerovoracaceae	OTU3382	2121	0.0002556921336514	52.230971128609%
d__Bacteria	k__norank_d__Bacteria	p__Firmicutes	c__Clostridia	o__Peptostreptococcales-Tissierellales	f__Anaerovoracaceae	g__Family_XIII_AD3011_group	s__uncultured_organism_g__Family_XIII_AD3011_group	OTU3302	1128	0.00013598336952323	50.393700787402%
d__Bacteria	k__norank_d__Bacteria	p__Armatimonadota	c__Fimbriimonadia	o__Fimbriimonadales	f__Fimbriimonadaceae	g__norank_f__Fimbriimonadaceae	s__uncultured_bacterium_g__norank_f__Fimbriimonadaceae	OTU14	3	3.6165789766817E-7	0.26246719160105%
d__Bacteria	k__norank_d__Bacteria	p__Firmicutes	c__Clostridia	o__Lachnospirales	f__Lachnospiraceae	g__unclassified_f__Lachnospiraceae	s__unclassified_f__Lachnospiraceae	OTU406	27	3.2549210790136E-6	5.7742782152231%
d__Bacteria	k__norank_d__Bacteria	p__Firmicutes	c__Clostridia	o__Oscillospirales	f__Oscillospiraceae	g__Colidextribacter	s__uncultured_Clostridia_bacterium_g__Colidextribacter	OTU224	881	0.00010620686928189	43.569553805774%
d__Bacteria	k__norank_d__Bacteria	p__Firmicutes	c__Clostridia	o__Oscillospirales	f__UCG-010	g__norank_f__UCG-010	s__uncultured_bacterium_g__norank_f__UCG-010	OTU2753	79	9.5236579719286E-6	9.4488188976378%
d__Bacteria	k__norank_d__Bacteria	p__Firmicutes	c__Clostridia	o__Clostridia_UCG-014	f__norank_o__Clostridia_UCG-014	g__norank_f__norank_o__Clostridia_UCG-014	s__unclassified_g__norank_f__norank_o__Clostridia_UCG-014	OTU3010	2136	0.00025750042313974	43.307086614173%
d__Bacteria	k__norank_d__Bacteria	p__Proteobacteria	c__Alphaproteobacteria	o__Rhizobiales	f__D05-2	g__norank_f__D05-2	s__unclassified_g__norank_f__D05-2	OTU442	4	4.8221053022423E-7	0.5249343832021%
d__Bacteria	k__norank_d__Bacteria	p__Actinobacteriota	c__Actinobacteria	o__Propionibacteriales	f__Propionibacteriaceae	g__unclassified_f__Propionibacteriaceae	s__unclassified_f__Propionibacteriaceae	OTU2063	5	6.0276316278029E-7	1.0498687664042%
d__Bacteria	k__norank_d__Bacteria	p__Proteobacteria	c__Gammaproteobacteria	o__Pseudomonadales	f__Pseudomonadaceae	g__Pseudomonas	s__Pseudomonas_formosensis	OTU3520	32	3.8576842417939E-6	3.4120734908136%
d__Bacteria	k__norank_d__Bacteria	p__Firmicutes	c__Clostridia	o__Lachnospirales	f__Lachnospiraceae	g__Butyrivibrio	s__unclassified_g__Butyrivibrio	OTU897	176	2.1217263329866E-5	19.94750656168%
d__Bacteria	k__norank_d__Bacteria	p__Firmicutes	c__Clostridia	o__Oscillospirales	f__Ruminococcaceae	g__Ruminococcus	s__unclassified_g__Ruminococcus	OTU450	14	1.6877368557848E-6	2.0997375328084%
d__Bacteria	k__norank_d__Bacteria	p__Firmicutes	c__Clostridia	o__norank_c__Clostridia	f__Hungateiclostridiaceae	g__Fastidiosipila	s__unclassified_g__Fastidiosipila	OTU3515	6	7.2331579533635E-7	1.3123359580052%
d__Bacteria	k__norank_d__Bacteria	p__Firmicutes	c__Clostridia	o__Oscillospirales	f__Ruminococcaceae	g__Ruminococcus	s__unclassified_g__Ruminococcus	OTU452	12	1.4466315906727E-6	0.78740157480315%
d__Bacteria	k__norank_d__Bacteria	p__Bacteroidota	c__Bacteroidia	o__Sphingobacteriales	f__Sphingobacteriaceae	g__Sphingobacterium	s__uncultured_bacterium_g__Sphingobacterium	OTU937	188	2.2663894920539E-5	1.3123359580052%
d__Bacteria	k__norank_d__Bacteria	p__Firmicutes	c__Negativicutes	o__Veillonellales-Selenomonadales	f__Veillonellaceae	g__Dialister	s__uncultured_bacterium_g__Dialister	OTU584	56	6.7509474231393E-6	0.26246719160105%
d__Bacteria	k__norank_d__Bacteria	p__Firmicutes	c__Bacilli	o__Lactobacillales	f__unclassified_o__Lactobacillales	g__unclassified_o__Lactobacillales	s__unclassified_o__Lactobacillales	OTU3650	3	3.6165789766817E-7	0.5249343832021%
d__Bacteria	k__norank_d__Bacteria	p__Bacteroidota	c__Bacteroidia	o__Bacteroidales	f__Rikenellaceae	g__Rikenellaceae_RC9_gut_group	s__unclassified_g__Rikenellaceae_RC9_gut_group	OTU2487	1	1.2055263255606E-7	0.26246719160105%
d__Bacteria	k__norank_d__Bacteria	p__Bacteroidota	c__Bacteroidia	o__Flavobacteriales	f__Crocinitomicaceae	g__Fluviicola	s__uncultured_bacterium_g__Fluviicola	OTU2489	6	7.2331579533635E-7	0.26246719160105%
d__Bacteria	k__norank_d__Bacteria	p__Firmicutes	c__Bacilli	o__Bacillales	f__Planococcaceae	g__Solibacillus	s__Solibacillus_silvestris	OTU2905	2818	0.00033971731854297	13.385826771654%
d__Bacteria	k__norank_d__Bacteria	p__Proteobacteria	c__Gammaproteobacteria	o__Burkholderiales	f__Nitrosomonadaceae	g__MND1	s__unclassified_g__MND1	OTU1422	2	2.4110526511212E-7	0.26246719160105%
d__Bacteria	k__norank_d__Bacteria	p__Bacteroidota	c__Bacteroidia	o__Bacteroidales	f__Muribaculaceae	g__norank_f__Muribaculaceae	s__uncultured_bacterium_g__norank_f__Muribaculaceae	OTU1745	2345	0.00028269592334396	49.343832020997%
d__Bacteria	k__norank_d__Bacteria	p__Firmicutes	c__Clostridia	o__Oscillospirales	f__norank_o__Oscillospirales	g__norank_f__norank_o__Oscillospirales	s__metagenome_g__norank_f__norank_o__Oscillospirales	OTU1147	23	2.7727105487893E-6	6.0367454068241%
d__Bacteria	k__norank_d__Bacteria	p__Bacteroidota	c__Bacteroidia	o__Bacteroidales	f__Prevotellaceae	g__Prevotellaceae_NK3B31_group	s__uncultured_bacterium_g__Prevotellaceae_NK3B31_group	OTU2936	4488	0.00054104021491159	58.792650918635%
d__Bacteria	k__norank_d__Bacteria	p__Firmicutes	c__Clostridia	o__unclassified_c__Clostridia	f__unclassified_c__Clostridia	g__unclassified_c__Clostridia	s__unclassified_c__Clostridia	OTU1351	357	4.3037289822513E-5	26.509186351706%
d__Bacteria	k__norank_d__Bacteria	p__unclassified_k__norank_d__Bacteria	c__unclassified_k__norank_d__Bacteria	o__unclassified_k__norank_d__Bacteria	f__unclassified_k__norank_d__Bacteria	g__unclassified_k__norank_d__Bacteria	s__unclassified_k__norank_d__Bacteria	OTU1939	1	1.2055263255606E-7	0.26246719160105%
d__Bacteria	k__norank_d__Bacteria	p__Verrucomicrobiota	c__Kiritimatiellae	o__WCHB1-41	f__norank_o__WCHB1-41	g__norank_f__norank_o__WCHB1-41	s__unclassified_g__norank_f__norank_o__WCHB1-41	OTU796	37	4.4604474045742E-6	3.4120734908136%
d__Bacteria	k__norank_d__Bacteria	p__Firmicutes	c__Bacilli	o__RF39	f__norank_o__RF39	g__norank_f__norank_o__RF39	s__uncultured_Erysipelotrichia_bacterium_g__norank	OTU3486	43	5.1837631999105E-6	5.511811023622%
d__Bacteria	k__norank_d__Bacteria	p__Firmicutes	c__Clostridia	o__Oscillospirales	f__Eubacterium_coprostanoligenes_group	g__norank_f__Eubacterium_coprostanoligenes_group	s__Eubacterium_coprostanoligenes	OTU77	53	6.3892895254711E-6	1.5748031496063%
d__Bacteria	k__norank_d__Bacteria	p__unclassified_k__norank_d__Bacteria	c__unclassified_k__norank_d__Bacteria	o__unclassified_k__norank_d__Bacteria	f__unclassified_k__norank_d__Bacteria	g__unclassified_k__norank_d__Bacteria	s__unclassified_k__norank_d__Bacteria	OTU1935	2	2.4110526511212E-7	0.26246719160105%
d__Bacteria	k__norank_d__Bacteria	p__Firmicutes	c__Clostridia	o__Lachnospirales	f__Lachnospiraceae	g__norank_f__Lachnospiraceae	s__Sporobacterium_olearium	OTU2440	6	7.2331579533635E-7	1.3123359580052%
d__Bacteria	k__norank_d__Bacteria	p__Actinobacteriota	c__Actinobacteria	o__Pseudonocardiales	f__Pseudonocardiaceae	g__Saccharopolyspora	s__Saccharopolyspora_sp.	OTU476	3	3.6165789766817E-7	0.78740157480315%
d__Bacteria	k__norank_d__Bacteria	p__Bacteroidota	c__Bacteroidia	o__Bacteroidales	f__Tannerellaceae	g__Parabacteroides	s__uncultured_Bacteroidetes_bacterium_g__Parabacteroides	OTU2602	2	2.4110526511212E-7	0.26246719160105%
d__Bacteria	k__norank_d__Bacteria	p__Firmicutes	c__Clostridia	o__Lachnospirales	f__Lachnospiraceae	g__unclassified_f__Lachnospiraceae	s__unclassified_f__Lachnospiraceae	OTU2290	1	1.2055263255606E-7	0.26246719160105%
d__Bacteria	k__norank_d__Bacteria	p__unclassified_k__norank_d__Bacteria	c__unclassified_k__norank_d__Bacteria	o__unclassified_k__norank_d__Bacteria	f__unclassified_k__norank_d__Bacteria	g__unclassified_k__norank_d__Bacteria	s__unclassified_k__norank_d__Bacteria	OTU1933	1	1.2055263255606E-7	0.26246719160105%
d__Bacteria	k__norank_d__Bacteria	p__Bacteroidota	c__Bacteroidia	o__Bacteroidales	f__Bacteroidaceae	g__Bacteroides	s__unclassified_g__Bacteroides	OTU2681	52	6.268736892915E-6	2.8871391076115%
d__Bacteria	k__norank_d__Bacteria	p__Firmicutes	c__Clostridia	o__Oscillospirales	f__Oscillospiraceae	g__UCG-005	s__uncultured_rumen_bacterium_g__UCG-005	OTU2862	190	2.2905000185651E-5	23.359580052493%
d__Bacteria	k__norank_d__Bacteria	p__Firmicutes	c__Bacilli	o__Lactobacillales	f__Lactobacillaceae	g__Lactobacillus	s__Lactobacillus_manihotivorans	OTU907	317	3.821518452027E-5	2.3622047244094%
d__Bacteria	k__norank_d__Bacteria	p__Firmicutes	c__Clostridia	o__Lachnospirales	f__Lachnospiraceae	g__Lachnospiraceae_NK4A136_group	s__uncultured_bacterium_g__Lachnospiraceae_NK4A136_group	OTU1870	2	2.4110526511212E-7	0.26246719160105%
d__Bacteria	k__norank_d__Bacteria	p__Firmicutes	c__Negativicutes	o__Veillonellales-Selenomonadales	f__Selenomonadaceae	g__norank_f__Selenomonadaceae	s__Selenomonas_sp._oral_clone_JI021	OTU149	11	1.3260789581166E-6	0.26246719160105%
d__Bacteria	k__norank_d__Bacteria	p__Firmicutes	c__Clostridia	o__Lachnospirales	f__Lachnospiraceae	g__Lachnospiraceae_ND3007_group	s__metagenome_g__Lachnospiraceae_ND3007_group	OTU3245	682	8.2216895403232E-5	37.270341207349%
d__Bacteria	k__norank_d__Bacteria	p__Firmicutes	c__Bacilli	o__Lactobacillales	f__Streptococcaceae	g__Lactococcus	s__Lactococcus_garvieae	OTU2006	49	5.9070789952469E-6	6.5616797900262%
d__Bacteria	k__norank_d__Bacteria	p__Firmicutes	c__Negativicutes	o__Acidaminococcales	f__Acidaminococcaceae	g__Phascolarctobacterium	s__unclassified_g__Phascolarctobacterium	OTU3399	38711	0.0046667129588776	88.451443569554%
d__Bacteria	k__norank_d__Bacteria	p__Bacteroidota	c__Bacteroidia	o__Bacteroidales	f__Prevotellaceae	g__Prevotellaceae_NK3B31_group	s__unclassified_g__Prevotellaceae_NK3B31_group	OTU2541	14	1.6877368557848E-6	2.0997375328084%
d__Bacteria	k__norank_d__Bacteria	p__Proteobacteria	c__Alphaproteobacteria	o__Rickettsiales	f__norank_o__Rickettsiales	g__norank_f__norank_o__Rickettsiales	s__unclassified_g__norank_f__norank_o__Rickettsiales	OTU1000	1	1.2055263255606E-7	0.26246719160105%
d__Bacteria	k__norank_d__Bacteria	p__Firmicutes	c__Bacilli	o__Bacillales	f__Bacillaceae	g__Bacillus	s__Bacillus_anthracis_g__Bacillus	OTU446	13	1.5671842232288E-6	1.8372703412073%
d__Bacteria	k__norank_d__Bacteria	p__Bacteroidota	c__Bacteroidia	o__Bacteroidales	f__Bacteroidaceae	g__Bacteroides	s__unclassified_g__Bacteroides	OTU773	24	2.8932631813454E-6	3.1496062992126%
d__Bacteria	k__norank_d__Bacteria	p__Firmicutes	c__Clostridia	o__Clostridia_vadinBB60_group	f__norank_o__Clostridia_vadinBB60_group	g__norank_f__norank_o__Clostridia_vadinBB60_group	s__unclassified_g__norank_f__norank_o__Clostridia_vadinBB60_group	OTU1341	64	7.7153684835877E-6	9.9737532808399%
d__Bacteria	k__norank_d__Bacteria	p__Firmicutes	c__Clostridia	o__Clostridia_UCG-014	f__norank_o__Clostridia_UCG-014	g__norank_f__norank_o__Clostridia_UCG-014	s__uncultured_Acetivibrio_sp._g__norank_f__norank	OTU1369	60	7.2331579533635E-6	9.1863517060367%
d__Bacteria	k__norank_d__Bacteria	p__Firmicutes	c__Clostridia	o__Peptostreptococcales-Tissierellales	f__Anaerovoracaceae	g__Eubacterium_saphenum_group	s__uncultured_bacterium_g__Eubacterium_saphenum_group	OTU2920	569	6.8594447924397E-5	19.160104986877%
d__Bacteria	k__norank_d__Bacteria	p__Firmicutes	c__Clostridia	o__Oscillospirales	f__Oscillospiraceae	g__UCG-005	s__uncultured_organism_g__UCG-005	OTU1107	149	1.7962342250853E-5	19.94750656168%
d__Bacteria	k__norank_d__Bacteria	p__Bacteroidota	c__Bacteroidia	o__Bacteroidales	f__Prevotellaceae	g__unclassified_f__Prevotellaceae	s__unclassified_f__Prevotellaceae	OTU1326	421	5.07526583061E-5	11.286089238845%
d__Bacteria	k__norank_d__Bacteria	p__Firmicutes	c__Clostridia	o__unclassified_c__Clostridia	f__unclassified_c__Clostridia	g__unclassified_c__Clostridia	s__unclassified_c__Clostridia	OTU1217	3	3.6165789766817E-7	0.78740157480315%
d__Bacteria	k__norank_d__Bacteria	p__Firmicutes	c__Clostridia	o__Oscillospirales	f__Oscillospiraceae	g__Intestinimonas	s__unclassified_g__Intestinimonas	OTU1159	6	7.2331579533635E-7	1.3123359580052%
d__Bacteria	k__norank_d__Bacteria	p__Firmicutes	c__Clostridia	o__Peptostreptococcales-Tissierellales	f__norank_o__Peptostreptococcales-Tissierellales	g__Helcococcus	s__uncultured_bacterium_g__Helcococcus	OTU1587	2	2.4110526511212E-7	0.5249343832021%
d__Bacteria	k__norank_d__Bacteria	p__Firmicutes	c__Bacilli	o__RF39	f__norank_o__RF39	g__norank_f__norank_o__RF39	s__unclassified_g__norank_f__norank_o__RF39	OTU3768	55	6.6303947905832E-6	7.8740157480315%
d__Bacteria	k__norank_d__Bacteria	p__Firmicutes	c__Bacilli	o__Lactobacillales	f__Carnobacteriaceae	g__Lacticigenium	s__uncultured_bacterium_g__Lacticigenium	OTU849	57	6.8715000556953E-6	5.511811023622%
d__Bacteria	k__norank_d__Bacteria	p__Proteobacteria	c__Alphaproteobacteria	o__Rickettsiales	f__Mitochondria	g__norank_f__Mitochondria	s__unclassified_g__norank_f__Mitochondria	OTU2169	2	2.4110526511212E-7	0.5249343832021%
d__Bacteria	k__norank_d__Bacteria	p__Bacteroidota	c__Bacteroidia	o__Bacteroidales	f__Prevotellaceae	g__Prevotella	s__uncultured_bacterium_g__Prevotella	OTU3773	1002	0.00012079373782117	34.645669291339%
d__Bacteria	k__norank_d__Bacteria	p__Actinobacteriota	c__Coriobacteriia	o__Coriobacteriales	f__Atopobiaceae	g__Olsenella	s__Olsenella_sp._GAM18	OTU2957	9760	0.0011765936937471	57.742782152231%
d__Bacteria	k__norank_d__Bacteria	p__Bacteroidota	c__Bacteroidia	o__Cytophagales	f__Microscillaceae	g__norank_f__Microscillaceae	s__unclassified_g__norank_f__Microscillaceae	OTU5	5	6.0276316278029E-7	0.26246719160105%
d__Bacteria	k__norank_d__Bacteria	p__Firmicutes	c__Clostridia	o__Oscillospirales	f__Ruminococcaceae	g__Candidatus_Soleaferrea	s__Ruminococcaceae_bacterium_GD6	OTU1270	235	2.8329868650674E-5	22.047244094488%
d__Bacteria	k__norank_d__Bacteria	p__Actinobacteriota	c__Coriobacteriia	o__Coriobacteriales	f__Atopobiaceae	g__norank_f__Atopobiaceae	s__uncultured_bacterium_g__norank_f__Atopobiaceae	OTU1176	2	2.4110526511212E-7	0.5249343832021%
d__Bacteria	k__norank_d__Bacteria	p__Proteobacteria	c__Gammaproteobacteria	o__Burkholderiales	f__Rhodocyclaceae	g__Dechlorobacter	s__uncultured_bacterium_g__Dechlorobacter	OTU2111	2	2.4110526511212E-7	0.26246719160105%
d__Bacteria	k__norank_d__Bacteria	p__Firmicutes	c__Negativicutes	o__Veillonellales-Selenomonadales	f__Selenomonadaceae	g__Centipeda	s__uncultured_bacterium_g__Centipeda	OTU280	1	1.2055263255606E-7	0.26246719160105%
d__Bacteria	k__norank_d__Bacteria	p__Firmicutes	c__Clostridia	o__Lachnospirales	f__Lachnospiraceae	g__Cellulosilyticum	s__uncultured_bacterium_g__Cellulosilyticum	OTU2060	10	1.2055263255606E-6	1.8372703412073%
d__Bacteria	k__norank_d__Bacteria	p__Firmicutes	c__Bacilli	o__Erysipelotrichales	f__Erysipelotrichaceae	g__Solobacterium	s__Solobacterium_moorei	OTU3815	118	1.4225210641615E-5	3.1496062992126%
d__Bacteria	k__norank_d__Bacteria	p__Bacteroidota	c__Bacteroidia	o__Bacteroidales	f__Prevotellaceae	g__unclassified_f__Prevotellaceae	s__unclassified_f__Prevotellaceae	OTU816	393	4.7377184594531E-5	24.409448818898%
d__Bacteria	k__norank_d__Bacteria	p__Firmicutes	c__Clostridia	o__Lachnospirales	f__Lachnospiraceae	g__unclassified_f__Lachnospiraceae	s__unclassified_f__Lachnospiraceae	OTU1084	1140	0.00013743000111391	33.070866141732%
d__Bacteria	k__norank_d__Bacteria	p__Firmicutes	c__Bacilli	o__Lactobacillales	f__Carnobacteriaceae	g__norank_f__Carnobacteriaceae	s__uncultured_bacterium_g__norank_f__Carnobacteriaceae	OTU2771	157	1.8926763311301E-5	13.123359580052%
d__Bacteria	k__norank_d__Bacteria	p__Cyanobacteria	c__Vampirivibrionia	o__Gastranaerophilales	f__norank_o__Gastranaerophilales	g__norank_f__norank_o__Gastranaerophilales	s__unclassified_g__norank_f__norank_o__Gastranaerophilales	OTU415	58	6.9920526882514E-6	6.8241469816273%
d__Bacteria	k__norank_d__Bacteria	p__Firmicutes	c__Bacilli	o__Lactobacillales	f__Lactobacillaceae	g__Lactobacillus	s__Lactobacillus_sakei	OTU3859	172	2.0735052799642E-5	6.2992125984252%
d__Bacteria	k__norank_d__Bacteria	p__Actinobacteriota	c__Actinobacteria	o__Corynebacteriales	f__Nocardiaceae	g__Rhodococcus	s__Rhodococcus_erythropolis	OTU3320	1090	0.0001314023694861	12.59842519685%
d__Bacteria	k__norank_d__Bacteria	p__Actinobacteriota	c__Actinobacteria	o__Actinomycetales	f__Actinomycetaceae	g__Actinomyces	s__unclassified_g__Actinomyces	OTU290	8	9.6442106044847E-7	0.78740157480315%
d__Bacteria	k__norank_d__Bacteria	p__Firmicutes	c__Clostridia	o__Peptostreptococcales-Tissierellales	f__Anaerovoracaceae	g__Family_XIII_AD3011_group	s__unclassified_g__Family_XIII_AD3011_group	OTU2783	23	2.7727105487893E-6	4.9868766404199%
d__Bacteria	k__norank_d__Bacteria	p__Firmicutes	c__Clostridia	o__Christensenellales	f__Christensenellaceae	g__unclassified_f__Christensenellaceae	s__unclassified_f__Christensenellaceae	OTU1145	4	4.8221053022423E-7	0.78740157480315%
d__Bacteria	k__norank_d__Bacteria	p__unclassified_k__norank_d__Bacteria	c__unclassified_k__norank_d__Bacteria	o__unclassified_k__norank_d__Bacteria	f__unclassified_k__norank_d__Bacteria	g__unclassified_k__norank_d__Bacteria	s__unclassified_k__norank_d__Bacteria	OTU3863	1	1.2055263255606E-7	0.26246719160105%
d__Bacteria	k__norank_d__Bacteria	p__Firmicutes	c__Clostridia	o__Lachnospirales	f__Lachnospiraceae	g__Ruminococcus_gauvreauii_group	s__unclassified_g__Ruminococcus_gauvreauii_group	OTU1815	41336	0.0049831636193372	88.188976377953%
d__Bacteria	k__norank_d__Bacteria	p__Firmicutes	c__Bacilli	o__Bacillales	f__Bacillaceae	g__Geobacillus	s__Parageobacillus_thermoglucosidasius	OTU381	16	1.9288421208969E-6	1.3123359580052%
d__Bacteria	k__norank_d__Bacteria	p__Verrucomicrobiota	c__Lentisphaeria	o__Victivallales	f__Victivallaceae	g__norank_f__Victivallaceae	s__uncultured_organism_g__norank_f__Victivallaceae	OTU3807	34	4.098789506906E-6	3.6745406824147%
d__Bacteria	k__norank_d__Bacteria	p__Firmicutes	c__Clostridia	o__Lachnospirales	f__Lachnospiraceae	g__unclassified_f__Lachnospiraceae	s__unclassified_f__Lachnospiraceae	OTU1986	12	1.4466315906727E-6	2.8871391076115%
d__Bacteria	k__norank_d__Bacteria	p__Bacteroidota	c__Bacteroidia	o__Bacteroidales	f__Prevotellaceae	g__Alloprevotella	s__uncultured_Bacteroidales_bacterium_g__Alloprevotella	OTU896	14	1.6877368557848E-6	2.0997375328084%
d__Bacteria	k__norank_d__Bacteria	p__Firmicutes	c__Clostridia	o__Oscillospirales	f__Ruminococcaceae	g__Candidatus_Soleaferrea	s__uncultured_bacterium_g__Candidatus_Soleaferrea	OTU1896	4	4.8221053022423E-7	1.0498687664042%
d__Bacteria	k__norank_d__Bacteria	p__Actinobacteriota	c__Actinobacteria	o__Propionibacteriales	f__Propionibacteriaceae	g__Tessaracoccus	s__unclassified_g__Tessaracoccus	OTU150	283	3.4116395013364E-5	11.286089238845%
d__Bacteria	k__norank_d__Bacteria	p__Firmicutes	c__Clostridia	o__Monoglobales	f__Monoglobaceae	g__Monoglobus	s__uncultured_bacterium_g__Monoglobus	OTU3341	575	6.9317763719733E-5	33.333333333333%
d__Bacteria	k__norank_d__Bacteria	p__Proteobacteria	c__Alphaproteobacteria	o__Dongiales	f__Dongiaceae	g__Dongia	s__uncultured_bacterium_g__Dongia	OTU100	1	1.2055263255606E-7	0.26246719160105%
d__Bacteria	k__norank_d__Bacteria	p__Firmicutes	c__Bacilli	o__Lactobacillales	f__Lactobacillaceae	g__Lactobacillus	s__unclassified_g__Lactobacillus	OTU1400	2	2.4110526511212E-7	0.5249343832021%
d__Bacteria	k__norank_d__Bacteria	p__Firmicutes	c__Clostridia	o__Monoglobales	f__Monoglobaceae	g__Monoglobus	s__uncultured_bacterium_g__Monoglobus	OTU3345	92	1.1090842195157E-5	4.1994750656168%
d__Bacteria	k__norank_d__Bacteria	p__Verrucomicrobiota	c__Lentisphaeria	o__Victivallales	f__Victivallaceae	g__norank_f__Victivallaceae	s__unclassified_g__norank_f__Victivallaceae	OTU3800	2	2.4110526511212E-7	0.5249343832021%
d__Bacteria	k__norank_d__Bacteria	p__Proteobacteria	c__Gammaproteobacteria	o__Pseudomonadales	f__Moraxellaceae	g__Moraxella	s__unclassified_g__Moraxella	OTU823	1056	0.0001273035799792	19.685039370079%
d__Bacteria	k__norank_d__Bacteria	p__Proteobacteria	c__Gammaproteobacteria	o__Pseudomonadales	f__Moraxellaceae	g__Acinetobacter	s__unclassified_g__Acinetobacter	OTU1238	628	7.5707053245205E-5	9.7112860892388%
d__Bacteria	k__norank_d__Bacteria	p__Actinobacteriota	c__Actinobacteria	o__Corynebacteriales	f__Corynebacteriaceae	g__Corynebacterium	s__unclassified_g__Corynebacterium	OTU207	522	6.2928474194262E-5	24.146981627297%
d__Bacteria	k__norank_d__Bacteria	p__Proteobacteria	c__Gammaproteobacteria	o__Pseudomonadales	f__Pseudomonadaceae	g__Pseudomonas	s__unclassified_g__Pseudomonas	OTU3407	44	5.3043158324666E-6	2.0997375328084%
d__Bacteria	k__norank_d__Bacteria	p__Firmicutes	c__Bacilli	o__RF39	f__norank_o__RF39	g__norank_f__norank_o__RF39	s__uncultured_bacterium_g__norank_f__norank_o__RF39	OTU1233	3	3.6165789766817E-7	0.5249343832021%
d__Bacteria	k__norank_d__Bacteria	p__Acidobacteriota	c__Thermoanaerobaculia	o__Thermoanaerobaculales	f__Thermoanaerobaculaceae	g__Subgroup_23	s__uncultured_bacterium_g__Subgroup_23	OTU66	7	8.4386842789241E-7	0.26246719160105%
d__Bacteria	k__norank_d__Bacteria	p__Firmicutes	c__Clostridia	o__Oscillospirales	f__UCG-010	g__norank_f__UCG-010	s__gut_metagenome_g__norank_f__UCG-010	OTU1567	245	2.9535394976234E-5	11.023622047244%
d__Bacteria	k__norank_d__Bacteria	p__Firmicutes	c__Clostridia	o__Clostridia_vadinBB60_group	f__norank_o__Clostridia_vadinBB60_group	g__norank_f__norank_o__Clostridia_vadinBB60_group	s__uncultured_bacterium_g__norank_f__norank_o__Clostridia_vadinBB60_group	OTU3750	5	6.0276316278029E-7	1.3123359580052%
d__Bacteria	k__norank_d__Bacteria	p__Proteobacteria	c__Gammaproteobacteria	o__Burkholderiales	f__Alcaligenaceae	g__Paenalcaligenes	s__uncultured_Alcaligenes_sp._g__Paenalcaligenes	OTU3445	33	3.9782368743499E-6	1.5748031496063%
d__Bacteria	k__norank_d__Bacteria	p__Firmicutes	c__Clostridia	o__Christensenellales	f__Christensenellaceae	g__norank_f__Christensenellaceae	s__Christensenella_sp._Marseille-P2437	OTU596	86	1.0367526399821E-5	9.4488188976378%
d__Bacteria	k__norank_d__Bacteria	p__Firmicutes	c__Clostridia	o__Oscillospirales	f__Oscillospiraceae	g__NK4A214_group	s__metagenome_g__NK4A214_group	OTU1467	57	6.8715000556953E-6	12.335958005249%
d__Bacteria	k__norank_d__Bacteria	p__Actinobacteriota	c__Actinobacteria	o__Micrococcales	f__Micrococcaceae	g__Nesterenkonia	s__unclassified_g__Nesterenkonia	OTU3447	1	1.2055263255606E-7	0.26246719160105%
d__Bacteria	k__norank_d__Bacteria	p__Actinobacteriota	c__Actinobacteria	o__Micrococcales	f__Dermatophilaceae	g__Dermatophilus	s__unclassified_g__Dermatophilus	OTU458	59	7.1126053208074E-6	4.4619422572178%
d__Bacteria	k__norank_d__Bacteria	p__Firmicutes	c__Clostridia	o__Clostridiales	f__Clostridiaceae	g__Candidatus_Arthromitus	s__uncultured_bacterium_g__Candidatus_Arthromitus	OTU2099	2	2.4110526511212E-7	0.5249343832021%
d__Bacteria	k__norank_d__Bacteria	p__Synergistota	c__Synergistia	o__Synergistales	f__Synergistaceae	g__Synergistes	s__Synergistes_jonesii	OTU1285	11640	0.0014032326429525	16.797900262467%
d__Bacteria	k__norank_d__Bacteria	p__Firmicutes	c__Negativicutes	o__Acidaminococcales	f__Acidaminococcaceae	g__Acidaminococcus	s__Acidaminococcus_fermentans_DSM_20731	OTU3074	594	7.1608263738299E-5	14.96062992126%
d__Bacteria	k__norank_d__Bacteria	p__Bacteroidota	c__Bacteroidia	o__Bacteroidales	f__Dysgonomonadaceae	g__Proteiniphilum	s__unclassified_g__Proteiniphilum	OTU3472	4	4.8221053022423E-7	0.5249343832021%
d__Bacteria	k__norank_d__Bacteria	p__Proteobacteria	c__Alphaproteobacteria	o__Caulobacterales	f__Caulobacteraceae	g__Phenylobacterium	s__unclassified_g__Phenylobacterium	OTU1942	2	2.4110526511212E-7	0.26246719160105%
d__Bacteria	k__norank_d__Bacteria	p__Bacteroidota	c__Bacteroidia	o__Bacteroidales	f__Prevotellaceae	g__Prevotellaceae_NK3B31_group	s__uncultured_bacterium_g__Prevotellaceae_NK3B31_group	OTU501	366	4.4122263515517E-5	19.160104986877%
d__Bacteria	k__norank_d__Bacteria	p__Bacteroidota	c__Bacteroidia	o__Bacteroidales	f__Prevotellaceae	g__Prevotella	s__unclassified_g__Prevotella	OTU468	14	1.6877368557848E-6	0.26246719160105%
d__Bacteria	k__norank_d__Bacteria	p__Firmicutes	c__Clostridia	o__norank_c__Clostridia	f__norank_o__norank_c__Clostridia	g__norank_f__norank_o__norank_c__Clostridia	s__uncultured_bacterium_g__norank_f__norank_o__norank_c__Clostridia	OTU769	22	2.6521579162333E-6	4.4619422572178%
d__Bacteria	k__norank_d__Bacteria	p__Proteobacteria	c__Alphaproteobacteria	o__Rhizobiales	f__Pleomorphomonadaceae	g__Prosthecomicrobium	s__unclassified_g__Prosthecomicrobium	OTU2388	3	3.6165789766817E-7	0.26246719160105%
d__Bacteria	k__norank_d__Bacteria	p__Desulfobacterota	c__Desulfovibrionia	o__Desulfovibrionales	f__Desulfovibrionaceae	g__norank_f__Desulfovibrionaceae	s__unclassified_g__norank_f__Desulfovibrionaceae	OTU2071	4	4.8221053022423E-7	0.5249343832021%
d__Bacteria	k__norank_d__Bacteria	p__Firmicutes	c__Clostridia	o__Oscillospirales	f__Ruminococcaceae	g__norank_f__Ruminococcaceae	s__unclassified_g__norank_f__Ruminococcaceae	OTU829	7	8.4386842789241E-7	1.8372703412073%
d__Bacteria	k__norank_d__Bacteria	p__Actinobacteriota	c__Actinobacteria	o__Actinomycetales	f__Actinomycetaceae	g__norank_f__Actinomycetaceae	s__metagenome_g__norank_f__Actinomycetaceae	OTU1459	7	8.4386842789241E-7	0.5249343832021%
d__Bacteria	k__norank_d__Bacteria	p__Proteobacteria	c__Gammaproteobacteria	o__Burkholderiales	f__Comamonadaceae	g__Ottowia	s__unclassified_g__Ottowia	OTU459	38	4.5810000371302E-6	3.9370078740157%
d__Bacteria	k__norank_d__Bacteria	p__Actinobacteriota	c__Actinobacteria	o__Propionibacteriales	f__Propionibacteriaceae	g__unclassified_f__Propionibacteriaceae	s__unclassified_f__Propionibacteriaceae	OTU2508	2	2.4110526511212E-7	0.5249343832021%
d__Bacteria	k__norank_d__Bacteria	p__Firmicutes	c__Clostridia	o__Lachnospirales	f__Lachnospiraceae	g__unclassified_f__Lachnospiraceae	s__unclassified_f__Lachnospiraceae	OTU535	40	4.8221053022423E-6	5.511811023622%
d__Bacteria	k__norank_d__Bacteria	p__Firmicutes	c__Clostridia	o__Oscillospirales	f__Oscillospiraceae	g__NK4A214_group	s__uncultured_bacterium_g__NK4A214_group	OTU1141	84	1.0126421134709E-5	15.485564304462%
d__Bacteria	k__norank_d__Bacteria	p__Firmicutes	c__Clostridia	o__Christensenellales	f__Christensenellaceae	g__Christensenellaceae_R-7_group	s__unclassified_g__Christensenellaceae_R-7_group	OTU3135	2142	0.00025822373893508	59.317585301837%
d__Bacteria	k__norank_d__Bacteria	p__Actinobacteriota	c__Actinobacteria	o__Micrococcales	f__Micrococcales_Incertae_Sedis	g__Timonella	s__Jonesia_sp._Z4	OTU648	19	2.2905000185651E-6	0.5249343832021%
d__Bacteria	k__norank_d__Bacteria	p__Firmicutes	c__Clostridia	o__norank_c__Clostridia	f__norank_o__norank_c__Clostridia	g__norank_f__norank_o__norank_c__Clostridia	s__uncultured_bacterium_g__norank_f__norank_o__norank_c__Clostridia	OTU3082	223	2.6883237060001E-5	20.472440944882%
d__Bacteria	k__norank_d__Bacteria	p__Firmicutes	c__Clostridia	o__Oscillospirales	f__UCG-010	g__norank_f__UCG-010	s__unclassified_g__norank_f__UCG-010	OTU520	60	7.2331579533635E-6	11.811023622047%
d__Bacteria	k__norank_d__Bacteria	p__Bacteroidota	c__Bacteroidia	o__Bacteroidales	f__Prevotellaceae	g__Prevotellaceae_UCG-004	s__uncultured_bacterium_g__Prevotellaceae_UCG-004	OTU2843	81	9.7647632370407E-6	10.236220472441%
d__Bacteria	k__norank_d__Bacteria	p__Actinobacteriota	c__Actinobacteria	o__Micrococcales	f__Microbacteriaceae	g__Leucobacter	s__uncultured_bacterium_g__Leucobacter	OTU1282	36	4.3398947720181E-6	5.249343832021%
d__Bacteria	k__norank_d__Bacteria	p__Firmicutes	c__Clostridia	o__Clostridia_vadinBB60_group	f__norank_o__Clostridia_vadinBB60_group	g__norank_f__norank_o__Clostridia_vadinBB60_group	s__uncultured_bacterium_g__norank_f__norank_o__Clostridia_vadinBB60_group	OTU3743	3	3.6165789766817E-7	0.78740157480315%
d__Bacteria	k__norank_d__Bacteria	p__Firmicutes	c__Clostridia	o__Peptostreptococcales-Tissierellales	f__unclassified_o__Peptostreptococcales-Tissierellales	g__unclassified_o__Peptostreptococcales-Tissierellales	s__unclassified_o__Peptostreptococcales-Tissierellales	OTU3516	559	6.7388921598837E-5	3.9370078740157%
d__Bacteria	k__norank_d__Bacteria	p__unclassified_k__norank_d__Bacteria	c__unclassified_k__norank_d__Bacteria	o__unclassified_k__norank_d__Bacteria	f__unclassified_k__norank_d__Bacteria	g__unclassified_k__norank_d__Bacteria	s__unclassified_k__norank_d__Bacteria	OTU1433	1	1.2055263255606E-7	0.26246719160105%
d__Bacteria	k__norank_d__Bacteria	p__Patescibacteria	c__Saccharimonadia	o__Saccharimonadales	f__norank_o__Saccharimonadales	g__norank_f__norank_o__Saccharimonadales	s__unclassified_g__norank_f__norank_o__Saccharimonadales	OTU1319	4	4.8221053022423E-7	0.78740157480315%
d__Bacteria	k__norank_d__Bacteria	p__Firmicutes	c__Bacilli	o__Erysipelotrichales	f__norank_o__Erysipelotrichales	g__norank_f__norank_o__Erysipelotrichales	s__uncultured_bacterium_g__norank_f__norank_o__Erysipelotrichales	OTU2738	38	4.5810000371302E-6	7.3490813648294%
d__Bacteria	k__norank_d__Bacteria	p__unclassified_k__norank_d__Bacteria	c__unclassified_k__norank_d__Bacteria	o__unclassified_k__norank_d__Bacteria	f__unclassified_k__norank_d__Bacteria	g__unclassified_k__norank_d__Bacteria	s__unclassified_k__norank_d__Bacteria	OTU122	1	1.2055263255606E-7	0.26246719160105%
d__Bacteria	k__norank_d__Bacteria	p__Firmicutes	c__Bacilli	o__Erysipelotrichales	f__Erysipelotrichaceae	g__Ileibacterium	s__uncultured_bacterium_g__Ileibacterium	OTU25	3	3.6165789766817E-7	0.26246719160105%
d__Bacteria	k__norank_d__Bacteria	p__Bacteroidota	c__Bacteroidia	o__Bacteroidales	f__Porphyromonadaceae	g__Porphyromonas	s__uncultured_Porphyromonas_sp._g__Porphyromonas	OTU1410	12	1.4466315906727E-6	1.5748031496063%
d__Bacteria	k__norank_d__Bacteria	p__Firmicutes	c__Clostridia	o__norank_c__Clostridia	f__Hungateiclostridiaceae	g__Fastidiosipila	s__uncultured_bacterium_g__Fastidiosipila	OTU3553	3	3.6165789766817E-7	0.78740157480315%
d__Bacteria	k__norank_d__Bacteria	p__Actinobacteriota	c__Coriobacteriia	o__Coriobacteriales	f__Eggerthellaceae	g__DNF00809	s__Coriobacteriaceae_bacterium_68-1-3	OTU243	459	5.5333658343231E-5	19.685039370079%
d__Bacteria	k__norank_d__Bacteria	p__Bacteroidota	c__Bacteroidia	o__Bacteroidales	f__Muribaculaceae	g__norank_f__Muribaculaceae	s__uncultured_bacterium_g__norank_f__Muribaculaceae	OTU3069	3055	0.00036828829245876	56.430446194226%
d__Bacteria	k__norank_d__Bacteria	p__Fusobacteriota	c__Fusobacteriia	o__Fusobacteriales	f__Fusobacteriaceae	g__Fusobacterium	s__gut_metagenome_g__Fusobacterium	OTU818	16282	0.0019628379632777	9.7112860892388%
d__Bacteria	k__norank_d__Bacteria	p__Firmicutes	c__Clostridia	o__Lachnospirales	f__Lachnospiraceae	g__Blautia	s__unclassified_g__Blautia	OTU82	1707	0.00020578334377319	29.92125984252%
d__Bacteria	k__norank_d__Bacteria	p__Firmicutes	c__Clostridia	o__Oscillospirales	f__Ruminococcaceae	g__unclassified_f__Ruminococcaceae	s__unclassified_f__Ruminococcaceae	OTU219	3788	0.00045665337212235	70.07874015748%
d__Bacteria	k__norank_d__Bacteria	p__Firmicutes	c__Bacilli	o__Erysipelotrichales	f__Erysipelotrichaceae	g__norank_f__Erysipelotrichaceae	s__uncultured_rumen_bacterium_g__norank_f__Erysipelotrichaceae	OTU3318	1020	0.00012296368520718	38.320209973753%
d__Bacteria	k__norank_d__Bacteria	p__Synergistota	c__Synergistia	o__Synergistales	f__Synergistaceae	g__Jonquetella	s__Jonquetella_anthropi	OTU1999	1	1.2055263255606E-7	0.26246719160105%
d__Bacteria	k__norank_d__Bacteria	p__Firmicutes	c__Clostridia	o__Oscillospirales	f__UCG-010	g__norank_f__UCG-010	s__metagenome_g__norank_f__UCG-010	OTU2315	23	2.7727105487893E-6	4.9868766404199%
d__Bacteria	k__norank_d__Bacteria	p__Firmicutes	c__Clostridia	o__unclassified_c__Clostridia	f__unclassified_c__Clostridia	g__unclassified_c__Clostridia	s__unclassified_c__Clostridia	OTU3403	16	1.9288421208969E-6	3.9370078740157%
d__Bacteria	k__norank_d__Bacteria	p__Firmicutes	c__Clostridia	o__norank_c__Clostridia	f__Hungateiclostridiaceae	g__Ruminiclostridium	s__uncultured_organism_g__Ruminiclostridium	OTU2998	446	5.3766474120002E-5	21.522309711286%
d__Bacteria	k__norank_d__Bacteria	p__Firmicutes	c__Clostridia	o__Christensenellales	f__Christensenellaceae	g__Christensenellaceae_R-7_group	s__unclassified_g__Christensenellaceae_R-7_group	OTU2553	1	1.2055263255606E-7	0.26246719160105%
d__Bacteria	k__norank_d__Bacteria	p__Firmicutes	c__Clostridia	o__Oscillospirales	f__Oscillospiraceae	g__UCG-002	s__uncultured_organism_g__UCG-002	OTU3017	25017	0.0030158652086549	75.590551181102%
d__Bacteria	k__norank_d__Bacteria	p__Bacteroidota	c__Bacteroidia	o__Bacteroidales	f__Rikenellaceae	g__Anaerocella	s__uncultured_bacterium_g__Anaerocella	OTU2086	1	1.2055263255606E-7	0.26246719160105%
d__Bacteria	k__norank_d__Bacteria	p__Desulfobacterota	c__Desulfobacteria	o__Desulfatiglandales	f__Desulfatiglandaceae	g__Desulfatiglans	s__unclassified_g__Desulfatiglans	OTU94	3	3.6165789766817E-7	0.26246719160105%
d__Bacteria	k__norank_d__Bacteria	p__Deinococcota	c__Deinococci	o__Deinococcales	f__Deinococcaceae	g__Deinococcus	s__unclassified_g__Deinococcus	OTU2084	14	1.6877368557848E-6	0.5249343832021%
d__Bacteria	k__norank_d__Bacteria	p__Bacteroidota	c__Bacteroidia	o__Sphingobacteriales	f__Sphingobacteriaceae	g__Olivibacter	s__uncultured_bacterium_g__Olivibacter	OTU625	12	1.4466315906727E-6	0.26246719160105%
d__Bacteria	k__norank_d__Bacteria	p__Synergistota	c__Synergistia	o__Synergistales	f__Synergistaceae	g__Pyramidobacter	s__uncultured_Pyramidobacter_sp.	OTU617	14	1.6877368557848E-6	1.3123359580052%
d__Bacteria	k__norank_d__Bacteria	p__Firmicutes	c__Clostridia	o__Lachnospirales	f__Lachnospiraceae	g__unclassified_f__Lachnospiraceae	s__unclassified_f__Lachnospiraceae	OTU1375	1925	0.00023206381767041	62.992125984252%
d__Bacteria	k__norank_d__Bacteria	p__Bacteroidota	c__Bacteroidia	o__Bacteroidales	f__Barnesiellaceae	g__Coprobacter	s__uncultured_organism_g__Coprobacter	OTU848	21	2.5316052836772E-6	0.26246719160105%
d__Bacteria	k__norank_d__Bacteria	p__Firmicutes	c__Clostridia	o__Lachnospirales	f__Lachnospiraceae	g__Anaerosporobacter	s__uncultured_anaerobic_bacterium_g__Anaerosporobacter	OTU2559	7	8.4386842789241E-7	0.78740157480315%
d__Bacteria	k__norank_d__Bacteria	p__Planctomycetota	c__Planctomycetes	o__Gemmatales	f__Gemmataceae	g__norank_f__Gemmataceae	s__Planctomycetia_bacterium_WSF3-27	OTU112	1	1.2055263255606E-7	0.26246719160105%
d__Bacteria	k__norank_d__Bacteria	p__Bacteroidota	c__Bacteroidia	o__Bacteroidales	f__Rikenellaceae	g__Rikenellaceae_RC9_gut_group	s__uncultured_bacterium_g__Rikenellaceae_RC9_gut_group	OTU3346	4497	0.00054212518860459	56.167979002625%
d__Bacteria	k__norank_d__Bacteria	p__unclassified_k__norank_d__Bacteria	c__unclassified_k__norank_d__Bacteria	o__unclassified_k__norank_d__Bacteria	f__unclassified_k__norank_d__Bacteria	g__unclassified_k__norank_d__Bacteria	s__unclassified_k__norank_d__Bacteria	OTU2536	15	1.8082894883409E-6	1.8372703412073%
d__Bacteria	k__norank_d__Bacteria	p__Bacteroidota	c__Bacteroidia	o__Bacteroidales	f__Bacteroidales_RF16_group	g__norank_f__Bacteroidales_RF16_group	s__uncultured_bacterium_g__norank_f__Bacteroidales_RF16_group	OTU3715	56	6.7509474231393E-6	4.4619422572178%
d__Bacteria	k__norank_d__Bacteria	p__Firmicutes	c__Clostridia	o__Lachnospirales	f__Lachnospiraceae	g__unclassified_f__Lachnospiraceae	s__unclassified_f__Lachnospiraceae	OTU1174	5	6.0276316278029E-7	1.0498687664042%
d__Bacteria	k__norank_d__Bacteria	p__Firmicutes	c__Clostridia	o__Oscillospirales	f__Ruminococcaceae	g__Candidatus_Soleaferrea	s__uncultured_bacterium_g__Candidatus_Soleaferrea	OTU3480	5	6.0276316278029E-7	1.3123359580052%
d__Bacteria	k__norank_d__Bacteria	p__Proteobacteria	c__Gammaproteobacteria	o__Burkholderiales	f__Burkholderiaceae	g__Burkholderia-Caballeronia-Paraburkholderia	s__Paraburkholderia_terrae	OTU86	1	1.2055263255606E-7	0.26246719160105%
d__Bacteria	k__norank_d__Bacteria	p__Firmicutes	c__Clostridia	o__Lachnospirales	f__Lachnospiraceae	g__Lachnospiraceae_AC2044_group	s__uncultured_bacterium_g__Lachnospiraceae_AC2044_group	OTU3365	21319	0.0025700615734626	59.842519685039%
d__Bacteria	k__norank_d__Bacteria	p__Actinobacteriota	c__Actinobacteria	o__Frankiales	f__Geodermatophilaceae	g__Antricoccus	s__uncultured_bacterium_g__Antricoccus	OTU455	5	6.0276316278029E-7	0.78740157480315%
d__Bacteria	k__norank_d__Bacteria	p__Proteobacteria	c__Alphaproteobacteria	o__Caulobacterales	f__Caulobacteraceae	g__Brevundimonas	s__unclassified_g__Brevundimonas	OTU2241	9	1.0849736930045E-6	1.0498687664042%
d__Bacteria	k__norank_d__Bacteria	p__Firmicutes	c__Clostridia	o__Oscillospirales	f__Eubacterium_coprostanoligenes_group	g__norank_f__Eubacterium_coprostanoligenes_group	s__uncultured_organism_g__norank_f__Eubacterium_coprostanoligenes_group	OTU3098	144	1.7359579088072E-5	16.535433070866%
d__Bacteria	k__norank_d__Bacteria	p__Firmicutes	c__Clostridia	o__norank_c__Clostridia	f__Hungateiclostridiaceae	g__Fastidiosipila	s__unclassified_g__Fastidiosipila	OTU1600	29	3.4960263441257E-6	0.78740157480315%
d__Bacteria	k__norank_d__Bacteria	p__Proteobacteria	c__Alphaproteobacteria	o__Paracaedibacterales	f__Paracaedibacteraceae	g__Candidatus_Paracaedibacter	s__Candidatus_Paracaedibacter_symbiosus	OTU660	1	1.2055263255606E-7	0.26246719160105%
d__Bacteria	k__norank_d__Bacteria	p__Firmicutes	c__Clostridia	o__Oscillospirales	f__Ruminococcaceae	g__Candidatus_Soleaferrea	s__uncultured_bacterium_g__Candidatus_Soleaferrea	OTU2825	60	7.2331579533635E-6	8.6614173228346%
d__Bacteria	k__norank_d__Bacteria	p__Firmicutes	c__Clostridia	o__Oscillospirales	f__Ruminococcaceae	g__unclassified_f__Ruminococcaceae	s__unclassified_f__Ruminococcaceae	OTU2827	5	6.0276316278029E-7	1.0498687664042%
d__Bacteria	k__norank_d__Bacteria	p__Firmicutes	c__unclassified_p__Firmicutes	o__unclassified_p__Firmicutes	f__unclassified_p__Firmicutes	g__unclassified_p__Firmicutes	s__unclassified_p__Firmicutes	OTU546	1	1.2055263255606E-7	0.26246719160105%
d__Bacteria	k__norank_d__Bacteria	p__Firmicutes	c__Bacilli	o__Erysipelotrichales	f__Erysipelatoclostridiaceae	g__Erysipelatoclostridium	s__Clostridium_spiroforme	OTU871	10	1.2055263255606E-6	1.0498687664042%
d__Bacteria	k__norank_d__Bacteria	p__Firmicutes	c__Negativicutes	o__Veillonellales-Selenomonadales	f__Selenomonadaceae	g__Anaerovibrio	s__unclassified_g__Anaerovibrio	OTU2760	112	1.3501894846279E-5	10.498687664042%
d__Bacteria	k__norank_d__Bacteria	p__Bacteroidota	c__Bacteroidia	o__Bacteroidales	f__Dysgonomonadaceae	g__Proteiniphilum	s__uncultured_Porphyromonadaceae_bacterium_g__Proteiniphilum	OTU2282	12	1.4466315906727E-6	2.0997375328084%
d__Bacteria	k__norank_d__Bacteria	p__Bacteroidota	c__Bacteroidia	o__Bacteroidales	f__Bacteroidaceae	g__Bacteroides	s__unclassified_g__Bacteroides	OTU345	21	2.5316052836772E-6	1.8372703412073%
d__Bacteria	k__norank_d__Bacteria	p__Bacteroidota	c__Bacteroidia	o__Bacteroidales	f__Bacteroidaceae	g__Bacteroides	s__unclassified_g__Bacteroides	OTU342	3	3.6165789766817E-7	0.26246719160105%
d__Bacteria	k__norank_d__Bacteria	p__Firmicutes	c__Clostridia	o__Oscillospirales	f__Ruminococcaceae	g__unclassified_f__Ruminococcaceae	s__unclassified_f__Ruminococcaceae	OTU3799	36	4.3398947720181E-6	6.5616797900262%
d__Bacteria	k__norank_d__Bacteria	p__Proteobacteria	c__Alphaproteobacteria	o__Kiloniellales	f__Fodinicurvataceae	g__norank_f__Fodinicurvataceae	s__uncultured_Rhodospirillaceae_bacterium_g__norank_f__Fodinicurvataceae	OTU2457	1	1.2055263255606E-7	0.26246719160105%
d__Bacteria	k__norank_d__Bacteria	p__Bacteroidota	c__Bacteroidia	o__Sphingobacteriales	f__ST-12K33	g__norank_f__ST-12K33	s__uncultured_bacterium_g__norank_f__ST-12K33	OTU3452	2	2.4110526511212E-7	0.5249343832021%
d__Bacteria	k__norank_d__Bacteria	p__Firmicutes	c__Clostridia	o__Oscillospirales	f__Oscillospiraceae	g__Colidextribacter	s__unclassified_g__Colidextribacter	OTU1418	3	3.6165789766817E-7	0.78740157480315%
d__Bacteria	k__norank_d__Bacteria	p__Deinococcota	c__Deinococci	o__Deinococcales	f__Deinococcaceae	g__Deinococcus	s__unclassified_g__Deinococcus	OTU1917	4	4.8221053022423E-7	0.26246719160105%
d__Bacteria	k__norank_d__Bacteria	p__Firmicutes	c__Clostridia	o__Clostridiales	f__Clostridiaceae	g__Clostridium_sensu_stricto_1	s__uncultured_bacterium_g__Clostridium_sensu_stricto_1	OTU1719	541877	0.065324698871579	99.212598425197%
d__Bacteria	k__norank_d__Bacteria	p__Firmicutes	c__Negativicutes	o__Acidaminococcales	f__Acidaminococcaceae	g__Succiniclasticum	s__Veillonellaceae_bacterium_canine_oral_taxon_079	OTU237	28	3.3754737115696E-6	1.3123359580052%
d__Bacteria	k__norank_d__Bacteria	p__Verrucomicrobiota	c__Lentisphaeria	o__Oligosphaerales	f__Oligosphaeraceae	g__Z20	s__uncultured_bacterium_g__Z20	OTU1731	162	1.9529526474081E-5	14.435695538058%
d__Bacteria	k__norank_d__Bacteria	p__Firmicutes	c__Clostridia	o__Eubacteriales	f__Anaerofustaceae	g__Anaerofustis	s__uncultured_bacterium_g__Anaerofustis	OTU2550	2	2.4110526511212E-7	0.5249343832021%
d__Bacteria	k__norank_d__Bacteria	p__Actinobacteriota	c__Coriobacteriia	o__Coriobacteriales	f__Eggerthellaceae	g__Enterorhabdus	s__uncultured_bacterium_g__Enterorhabdus	OTU2152	1	1.2055263255606E-7	0.26246719160105%
d__Bacteria	k__norank_d__Bacteria	p__Firmicutes	c__Clostridia	o__unclassified_c__Clostridia	f__unclassified_c__Clostridia	g__unclassified_c__Clostridia	s__unclassified_c__Clostridia	OTU1009	2	2.4110526511212E-7	0.26246719160105%
d__Bacteria	k__norank_d__Bacteria	p__Bacteroidota	c__Bacteroidia	o__Sphingobacteriales	f__Sphingobacteriaceae	g__Sphingobacterium	s__unclassified_g__Sphingobacterium	OTU2358	1	1.2055263255606E-7	0.26246719160105%
d__Bacteria	k__norank_d__Bacteria	p__Firmicutes	c__Clostridia	o__Clostridia_vadinBB60_group	f__norank_o__Clostridia_vadinBB60_group	g__norank_f__norank_o__Clostridia_vadinBB60_group	s__uncultured_bacterium_g__norank_f__norank_o__Clostridia_vadinBB60_group	OTU2187	8	9.6442106044847E-7	1.5748031496063%
d__Bacteria	k__norank_d__Bacteria	p__Proteobacteria	c__Gammaproteobacteria	o__Pseudomonadales	f__Moraxellaceae	g__Acinetobacter	s__Acinetobacter_ursingii_DSM_16037__CIP_107286	OTU1948	4	4.8221053022423E-7	0.26246719160105%
d__Bacteria	k__norank_d__Bacteria	p__Bacteroidota	c__Bacteroidia	o__Bacteroidales	f__Dysgonomonadaceae	g__Dysgonomonas	s__uncultured_bacterium_g__Dysgonomonas	OTU2598	2	2.4110526511212E-7	0.26246719160105%
d__Bacteria	k__norank_d__Bacteria	p__Actinobacteriota	c__Actinobacteria	o__Bifidobacteriales	f__Bifidobacteriaceae	g__Bifidobacterium	s__Bifidobacterium_longum	OTU206	6359	0.00076659419042397	11.811023622047%
d__Bacteria	k__norank_d__Bacteria	p__Actinobacteriota	c__Actinobacteria	o__Streptosporangiales	f__Nocardiopsaceae	g__Nocardiopsis	s__Nocardiopsis_alba	OTU3304	46	5.5454210975787E-6	5.249343832021%
d__Bacteria	k__norank_d__Bacteria	p__Firmicutes	c__Clostridia	o__Lachnospirales	f__Lachnospiraceae	g__Lachnoclostridium	s__unclassified_g__Lachnoclostridium	OTU778	396	4.7738842492199E-5	38.582677165354%
d__Bacteria	k__norank_d__Bacteria	p__Cyanobacteria	c__Vampirivibrionia	o__Gastranaerophilales	f__norank_o__Gastranaerophilales	g__norank_f__norank_o__Gastranaerophilales	s__uncultured_bacterium_g__norank_f__norank_o__Gastranaerophilales	OTU1898	1	1.2055263255606E-7	0.26246719160105%
d__Bacteria	k__norank_d__Bacteria	p__Firmicutes	c__unclassified_p__Firmicutes	o__unclassified_p__Firmicutes	f__unclassified_p__Firmicutes	g__unclassified_p__Firmicutes	s__unclassified_p__Firmicutes	OTU307	14	1.6877368557848E-6	0.26246719160105%
d__Bacteria	k__norank_d__Bacteria	p__Firmicutes	c__Clostridia	o__Oscillospirales	f__unclassified_o__Oscillospirales	g__unclassified_o__Oscillospirales	s__unclassified_o__Oscillospirales	OTU1579	47	5.6659737301347E-6	10.236220472441%
d__Bacteria	k__norank_d__Bacteria	p__Firmicutes	c__Clostridia	o__Oscillospirales	f__Clostridium_methylpentosum_group	g__norank_f__Clostridium_methylpentosum_group	s__uncultured_bacterium_g__norank_f__Clostridium_methylpentosum_group	OTU352	5	6.0276316278029E-7	0.78740157480315%
d__Bacteria	k__norank_d__Bacteria	p__Firmicutes	c__Clostridia	o__Lachnospirales	f__Lachnospiraceae	g__Eubacterium_xylanophilum_group	s__uncultured_bacterium_g__Eubacterium_xylanophilum_group	OTU3172	2005	0.0002417080282749	57.742782152231%
d__Bacteria	k__norank_d__Bacteria	p__Firmicutes	c__Clostridia	o__Peptostreptococcales-Tissierellales	f__Anaerovoracaceae	g__Family_XIII_AD3011_group	s__unclassified_g__Family_XIII_AD3011_group	OTU2507	10	1.2055263255606E-6	0.78740157480315%
d__Bacteria	k__norank_d__Bacteria	p__Bacteroidota	c__Bacteroidia	o__Sphingobacteriales	f__Sphingobacteriaceae	g__Sphingobacterium	s__Sphingobacterium_bambusae	OTU2382	2	2.4110526511212E-7	0.26246719160105%
d__Bacteria	k__norank_d__Bacteria	p__Chloroflexi	c__Ktedonobacteria	o__Ktedonobacterales	f__Ktedonobacteraceae	g__norank_f__Ktedonobacteraceae	s__uncultured_soil_bacterium_g__norank_f__Ktedonobacteraceae	OTU2030	3	3.6165789766817E-7	0.26246719160105%
d__Bacteria	k__norank_d__Bacteria	p__Bacteroidota	c__Bacteroidia	o__Bacteroidales	f__Marinifilaceae	g__Odoribacter	s__Odoribacter_sp._Marseille-P2698	OTU1	196	2.3628315980987E-5	0.78740157480315%
d__Bacteria	k__norank_d__Bacteria	p__Firmicutes	c__Clostridia	o__Clostridia_UCG-014	f__norank_o__Clostridia_UCG-014	g__norank_f__norank_o__Clostridia_UCG-014	s__uncultured_bacterium_g__norank_f__norank_o__Clostridia_UCG-014	OTU515	495	5.9673553115249E-5	17.847769028871%
d__Bacteria	k__norank_d__Bacteria	p__Firmicutes	c__Clostridia	o__Oscillospirales	f__Ruminococcaceae	g__norank_f__Ruminococcaceae	s__unclassified_g__norank_f__Ruminococcaceae	OTU2888	12	1.4466315906727E-6	2.8871391076115%
d__Bacteria	k__norank_d__Bacteria	p__Proteobacteria	c__Gammaproteobacteria	o__Burkholderiales	f__Burkholderiaceae	g__Burkholderia-Caballeronia-Paraburkholderia	s__unclassified_g__Burkholderia-Caballeronia-Paraburkholderia	OTU182	17303	0.0020859222011175	13.648293963255%
d__Bacteria	k__norank_d__Bacteria	p__Proteobacteria	c__Gammaproteobacteria	o__Aeromonadales	f__Succinivibrionaceae	g__Succinivibrio	s__uncultured_bacterium_g__Succinivibrio	OTU3014	997	0.00012019097465839	25.721784776903%
d__Bacteria	k__norank_d__Bacteria	p__Firmicutes	c__Clostridia	o__Oscillospirales	f__unclassified_o__Oscillospirales	g__unclassified_o__Oscillospirales	s__unclassified_o__Oscillospirales	OTU1483	2	2.4110526511212E-7	0.5249343832021%
d__Bacteria	k__norank_d__Bacteria	p__Patescibacteria	c__Saccharimonadia	o__Saccharimonadales	f__Saccharimonadaceae	g__TM7a	s__uncultured_bacterium_g__TM7a	OTU2294	3	3.6165789766817E-7	0.78740157480315%
d__Bacteria	k__norank_d__Bacteria	p__Bacteroidota	c__Bacteroidia	o__Flavobacteriales	f__Crocinitomicaceae	g__Fluviicola	s__uncultured_bacterium_g__Fluviicola	OTU878	45	5.4248684650226E-6	1.5748031496063%
d__Bacteria	k__norank_d__Bacteria	p__Proteobacteria	c__Alphaproteobacteria	o__Rhizobiales	f__Beijerinckiaceae	g__unclassified_f__Beijerinckiaceae	s__unclassified_f__Beijerinckiaceae	OTU1472	4	4.8221053022423E-7	0.5249343832021%
d__Bacteria	k__norank_d__Bacteria	p__Patescibacteria	c__Saccharimonadia	o__Saccharimonadales	f__Saccharimonadaceae	g__TM7a	s__uncultured_bacterium_g__TM7a	OTU2298	2	2.4110526511212E-7	0.5249343832021%
d__Bacteria	k__norank_d__Bacteria	p__Proteobacteria	c__Alphaproteobacteria	o__Elsterales	f__norank_o__Elsterales	g__norank_f__norank_o__Elsterales	s__uncultured_bacterium_g__norank_f__norank_o__Elsterales	OTU1945	2	2.4110526511212E-7	0.26246719160105%
d__Bacteria	k__norank_d__Bacteria	p__Firmicutes	c__Clostridia	o__Monoglobales	f__Monoglobaceae	g__Monoglobus	s__uncultured_bacterium_g__Monoglobus	OTU2985	281	3.3875289748252E-5	22.57217847769%
d__Bacteria	k__norank_d__Bacteria	p__Firmicutes	c__Clostridia	o__Oscillospirales	f__Ruminococcaceae	g__unclassified_f__Ruminococcaceae	s__unclassified_f__Ruminococcaceae	OTU2534	5	6.0276316278029E-7	1.0498687664042%
d__Bacteria	k__norank_d__Bacteria	p__Firmicutes	c__Clostridia	o__Oscillospirales	f__Ruminococcaceae	g__Ruminococcus	s__Ruminococcus_bicirculans	OTU3359	1336	0.00016105831709489	37.270341207349%
d__Bacteria	k__norank_d__Bacteria	p__Firmicutes	c__Clostridia	o__Peptostreptococcales-Tissierellales	f__norank_o__Peptostreptococcales-Tissierellales	g__Anaerococcus	s__unclassified_g__Anaerococcus	OTU2735	78	9.4031053393725E-6	3.9370078740157%
d__Bacteria	k__norank_d__Bacteria	p__Bacteroidota	c__Bacteroidia	o__Bacteroidales	f__Rikenellaceae	g__Rikenellaceae_RC9_gut_group	s__uncultured_bacterium_g__Rikenellaceae_RC9_gut_group	OTU463	2	2.4110526511212E-7	0.26246719160105%
d__Bacteria	k__norank_d__Bacteria	p__Firmicutes	c__Clostridia	o__Oscillospirales	f__Butyricicoccaceae	g__UCG-009	s__uncultured_bacterium_g__UCG-009	OTU3164	2596	0.00031295463411553	48.556430446194%
d__Bacteria	k__norank_d__Bacteria	p__Firmicutes	c__Bacilli	o__Erysipelotrichales	f__Erysipelotrichaceae	g__Erysipelothrix	s__uncultured_prokaryote_g__Erysipelothrix	OTU3558	1	1.2055263255606E-7	0.26246719160105%
d__Bacteria	k__norank_d__Bacteria	p__Firmicutes	c__Clostridia	o__Christensenellales	f__Christensenellaceae	g__norank_f__Christensenellaceae	s__uncultured_bacterium_g__norank_f__Christensenellaceae	OTU2761	45	5.4248684650226E-6	7.3490813648294%
d__Bacteria	k__norank_d__Bacteria	p__Firmicutes	c__Clostridia	o__Oscillospirales	f__Ruminococcaceae	g__unclassified_f__Ruminococcaceae	s__unclassified_f__Ruminococcaceae	OTU3804	44	5.3043158324666E-6	3.6745406824147%
d__Bacteria	k__norank_d__Bacteria	p__Firmicutes	c__Clostridia	o__Oscillospirales	f__Ruminococcaceae	g__unclassified_f__Ruminococcaceae	s__unclassified_f__Ruminococcaceae	OTU2538	9	1.0849736930045E-6	1.8372703412073%
d__Bacteria	k__norank_d__Bacteria	p__Bacteroidota	c__Bacteroidia	o__Bacteroidales	f__Rikenellaceae	g__Alistipes	s__Alistipes_shahii	OTU1310	9	1.0849736930045E-6	1.0498687664042%
d__Bacteria	k__norank_d__Bacteria	p__Bacteroidota	c__Bacteroidia	o__Bacteroidales	f__Prevotellaceae	g__Alloprevotella	s__uncultured_bacterium_g__Alloprevotella	OTU797	964	0.00011621273778404	33.333333333333%
d__Bacteria	k__norank_d__Bacteria	p__Chloroflexi	c__Chloroflexia	o__Chloroflexales	f__Herpetosiphonaceae	g__Herpetosiphon	s__Herpetosiphon_aurantiacus_DSM_785	OTU1427	3	3.6165789766817E-7	0.5249343832021%
d__Bacteria	k__norank_d__Bacteria	p__Bacteroidota	c__Bacteroidia	o__Flavobacteriales	f__Weeksellaceae	g__Chryseobacterium	s__unclassified_g__Chryseobacterium	OTU3608	270	3.2549210790136E-5	5.511811023622%
d__Bacteria	k__norank_d__Bacteria	p__Firmicutes	c__Clostridia	o__Clostridia_UCG-014	f__norank_o__Clostridia_UCG-014	g__norank_f__norank_o__Clostridia_UCG-014	s__unclassified_g__norank_f__norank_o__Clostridia_UCG-014	OTU757	41	4.9426579347984E-6	4.7244094488189%
d__Bacteria	k__norank_d__Bacteria	p__Firmicutes	c__Clostridia	o__Peptostreptococcales-Tissierellales	f__norank_o__Peptostreptococcales-Tissierellales	g__Helcococcus	s__uncultured_bacterium_g__Helcococcus	OTU1120	145	1.7480131720628E-5	4.9868766404199%
d__Bacteria	k__norank_d__Bacteria	p__Proteobacteria	c__Alphaproteobacteria	o__Azospirillales	f__Azospirillaceae	g__Azospirillum	s__unclassified_g__Azospirillum	OTU2184	1	1.2055263255606E-7	0.26246719160105%
d__Bacteria	k__norank_d__Bacteria	p__Firmicutes	c__Bacilli	o__Acholeplasmatales	f__Acholeplasmataceae	g__Anaeroplasma	s__uncultured_rumen_bacterium_g__Anaeroplasma	OTU2062	64	7.7153684835877E-6	9.9737532808399%
d__Bacteria	k__norank_d__Bacteria	p__Firmicutes	c__Clostridia	o__Oscillospirales	f__Ruminococcaceae	g__norank_f__Ruminococcaceae	s__Ruminococcaceae_bacterium_GD7	OTU3752	20	2.4110526511212E-6	2.8871391076115%
d__Bacteria	k__norank_d__Bacteria	p__Firmicutes	c__Clostridia	o__Oscillospirales	f__Ruminococcaceae	g__Ruminococcus	s__unclassified_g__Ruminococcus	OTU2473	1	1.2055263255606E-7	0.26246719160105%
d__Bacteria	k__norank_d__Bacteria	p__Firmicutes	c__Clostridia	o__Clostridia_vadinBB60_group	f__norank_o__Clostridia_vadinBB60_group	g__norank_f__norank_o__Clostridia_vadinBB60_group	s__unclassified_g__norank_f__norank_o__Clostridia_vadinBB60_group	OTU2245	9	1.0849736930045E-6	2.0997375328084%
d__Bacteria	k__norank_d__Bacteria	p__Firmicutes	c__Clostridia	o__Peptostreptococcales-Tissierellales	f__norank_o__Peptostreptococcales-Tissierellales	g__Helcococcus	s__unclassified_g__Helcococcus	OTU1951	3	3.6165789766817E-7	0.26246719160105%
d__Bacteria	k__norank_d__Bacteria	p__Actinobacteriota	c__Coriobacteriia	o__Coriobacteriales	f__Eggerthellaceae	g__unclassified_f__Eggerthellaceae	s__unclassified_f__Eggerthellaceae	OTU318	3	3.6165789766817E-7	0.26246719160105%
d__Bacteria	k__norank_d__Bacteria	p__Bacteroidota	c__Bacteroidia	o__Bacteroidales	f__Rikenellaceae	g__dgA-11_gut_group	s__uncultured_bacterium_g__dgA-11_gut_group	OTU2608	25	3.0138158139015E-6	3.1496062992126%
d__Bacteria	k__norank_d__Bacteria	p__Bacteroidota	c__Bacteroidia	o__Flavobacteriales	f__Flavobacteriaceae	g__Capnocytophaga	s__unclassified_g__Capnocytophaga	OTU2568	1	1.2055263255606E-7	0.26246719160105%
d__Bacteria	k__norank_d__Bacteria	p__Campilobacterota	c__Campylobacteria	o__Campylobacterales	f__Helicobacteraceae	g__Helicobacter	s__Helicobacter_canadensis	OTU1404	2011	0.00024243134407023	15.748031496063%
d__Bacteria	k__norank_d__Bacteria	p__Firmicutes	c__Bacilli	o__Bacillales	f__Bacillaceae	g__Geobacillus	s__unclassified_g__Geobacillus	OTU904	19	2.2905000185651E-6	1.0498687664042%
d__Bacteria	k__norank_d__Bacteria	p__Bacteroidota	c__Bacteroidia	o__Bacteroidales	f__Muribaculaceae	g__norank_f__Muribaculaceae	s__uncultured_bacterium_g__norank_f__Muribaculaceae	OTU19	3	3.6165789766817E-7	0.26246719160105%
d__Bacteria	k__norank_d__Bacteria	p__Bacteroidota	c__Bacteroidia	o__Bacteroidales	f__Rikenellaceae	g__Rikenellaceae_RC9_gut_group	s__wallaby_gut_metagenome_g__Rikenellaceae_RC9_gut_group	OTU1252	401	4.8341605654979E-5	22.047244094488%
d__Bacteria	k__norank_d__Bacteria	p__Firmicutes	c__Clostridia	o__Christensenellales	f__Christensenellaceae	g__Christensenellaceae_R-7_group	s__unclassified_g__Christensenellaceae_R-7_group	OTU1761	65	7.8359211161438E-6	13.123359580052%
d__Bacteria	k__norank_d__Bacteria	p__Firmicutes	c__Bacilli	o__Lactobacillales	f__Streptococcaceae	g__Lactococcus	s__unclassified_g__Lactococcus	OTU743	2	2.4110526511212E-7	0.26246719160105%
d__Bacteria	k__norank_d__Bacteria	p__Synergistota	c__Synergistia	o__Synergistales	f__Synergistaceae	g__Cloacibacillus	s__unclassified_g__Cloacibacillus	OTU3811	308	3.7130210827266E-5	11.286089238845%
d__Bacteria	k__norank_d__Bacteria	p__Firmicutes	c__Bacilli	o__Erysipelotrichales	f__Erysipelotrichaceae	g__norank_f__Erysipelotrichaceae	s__uncultured_bacterium_g__norank_f__Erysipelotrichaceae	OTU379	6	7.2331579533635E-7	0.78740157480315%
d__Bacteria	k__norank_d__Bacteria	p__Bacteroidota	c__Bacteroidia	o__Bacteroidales	f__Prevotellaceae	g__Prevotella	s__unclassified_g__Prevotella	OTU528	5	6.0276316278029E-7	1.0498687664042%
d__Bacteria	k__norank_d__Bacteria	p__Patescibacteria	c__Saccharimonadia	o__Saccharimonadales	f__Saccharimonadaceae	g__Candidatus_Saccharimonas	s__uncultured_bacterium_g__Candidatus_Saccharimonas	OTU3734	145	1.7480131720628E-5	9.9737532808399%
d__Bacteria	k__norank_d__Bacteria	p__Proteobacteria	c__Alphaproteobacteria	o__Rickettsiales	f__Mitochondria	g__norank_f__Mitochondria	s__unclassified_g__norank_f__Mitochondria	OTU2623	4	4.8221053022423E-7	1.0498687664042%
d__Bacteria	k__norank_d__Bacteria	p__Patescibacteria	c__Saccharimonadia	o__Saccharimonadales	f__unclassified_o__Saccharimonadales	g__unclassified_o__Saccharimonadales	s__unclassified_o__Saccharimonadales	OTU2067	2	2.4110526511212E-7	0.26246719160105%
d__Bacteria	k__norank_d__Bacteria	p__Firmicutes	c__Clostridia	o__Christensenellales	f__Christensenellaceae	g__Christensenellaceae_R-7_group	s__uncultured_prokaryote_g__Christensenellaceae_R-7_group	OTU491	36	4.3398947720181E-6	0.5249343832021%
d__Bacteria	k__norank_d__Bacteria	p__Firmicutes	c__Bacilli	o__Lactobacillales	f__Lactobacillaceae	g__Lactobacillus	s__Lactobacillus_paracasei	OTU2077	14	1.6877368557848E-6	1.3123359580052%
d__Bacteria	k__norank_d__Bacteria	p__Firmicutes	c__Clostridia	o__Peptococcales	f__Peptococcaceae	g__Peptococcus	s__unclassified_g__Peptococcus	OTU2117	33	3.9782368743499E-6	5.249343832021%
d__Bacteria	k__norank_d__Bacteria	p__Firmicutes	c__Bacilli	o__RF39	f__norank_o__RF39	g__norank_f__norank_o__RF39	s__uncultured_bacterium_g__norank_f__norank_o__RF39	OTU3531	216	2.6039368632109E-5	17.322834645669%
d__Bacteria	k__norank_d__Bacteria	p__Firmicutes	c__Clostridia	o__norank_c__Clostridia	f__norank_o__norank_c__Clostridia	g__norank_f__norank_o__norank_c__Clostridia	s__uncultured_bacterium_g__norank_f__norank_o__norank_c__Clostridia	OTU1150	28	3.3754737115696E-6	3.9370078740157%
d__Bacteria	k__norank_d__Bacteria	p__Bacteroidota	c__Bacteroidia	o__Bacteroidales	f__Dysgonomonadaceae	g__unclassified_f__Dysgonomonadaceae	s__unclassified_f__Dysgonomonadaceae	OTU2098	22	2.6521579162333E-6	2.3622047244094%
d__Bacteria	k__norank_d__Bacteria	p__Firmicutes	c__Clostridia	o__Oscillospirales	f__Ruminococcaceae	g__norank_f__Ruminococcaceae	s__unclassified_g__norank_f__Ruminococcaceae	OTU1340	163	1.9650079106637E-5	18.372703412073%
d__Bacteria	k__norank_d__Bacteria	p__Actinobacteriota	c__Coriobacteriia	o__Coriobacteriales	f__Coriobacteriaceae	g__Collinsella	s__unclassified_g__Collinsella	OTU590	1	1.2055263255606E-7	0.26246719160105%
d__Bacteria	k__norank_d__Bacteria	p__Bacteroidota	c__Bacteroidia	o__Flavobacteriales	f__Flavobacteriaceae	g__norank_f__Flavobacteriaceae	s__gut_metagenome_g__norank_f__Flavobacteriaceae	OTU830	111	1.3381342213722E-5	2.3622047244094%
d__Bacteria	k__norank_d__Bacteria	p__Firmicutes	c__Bacilli	o__Erysipelotrichales	f__Erysipelotrichaceae	g__Solobacterium	s__uncultured_bacterium_g__Solobacterium	OTU470	34	4.098789506906E-6	1.3123359580052%
d__Bacteria	k__norank_d__Bacteria	p__Bacteroidota	c__Bacteroidia	o__Flavobacteriales	f__Flavobacteriaceae	g__Myroides	s__bacterium_28W232	OTU1019	230	2.7727105487893E-5	1.8372703412073%
d__Bacteria	k__norank_d__Bacteria	p__Firmicutes	c__Clostridia	o__Oscillospirales	f__Ruminococcaceae	g__unclassified_f__Ruminococcaceae	s__unclassified_f__Ruminococcaceae	OTU1227	3	3.6165789766817E-7	0.26246719160105%
d__Bacteria	k__norank_d__Bacteria	p__Firmicutes	c__Clostridia	o__Oscillospirales	f__unclassified_o__Oscillospirales	g__unclassified_o__Oscillospirales	s__unclassified_o__Oscillospirales	OTU701	3	3.6165789766817E-7	0.78740157480315%
d__Bacteria	k__norank_d__Bacteria	p__Firmicutes	c__Bacilli	o__RF39	f__norank_o__RF39	g__norank_f__norank_o__RF39	s__uncultured_bacterium_g__norank_f__norank_o__RF39	OTU1594	53	6.3892895254711E-6	6.5616797900262%
d__Bacteria	k__norank_d__Bacteria	p__Bacteroidota	c__Bacteroidia	o__Sphingobacteriales	f__Sphingobacteriaceae	g__unclassified_f__Sphingobacteriaceae	s__unclassified_f__Sphingobacteriaceae	OTU2082	10	1.2055263255606E-6	1.3123359580052%
d__Bacteria	k__norank_d__Bacteria	p__Firmicutes	c__Negativicutes	o__Veillonellales-Selenomonadales	f__Selenomonadaceae	g__Mitsuokella	s__uncultured_bacterium_g__Mitsuokella	OTU3342	121	1.4586868539283E-5	13.123359580052%
d__Bacteria	k__norank_d__Bacteria	p__Actinobacteriota	c__Actinobacteria	o__Micrococcales	f__Beutenbergiaceae	g__Salana	s__uncultured_bacterium_g__Salana	OTU3662	6	7.2331579533635E-7	1.3123359580052%
d__Bacteria	k__norank_d__Bacteria	p__Firmicutes	c__Clostridia	o__Oscillospirales	f__unclassified_o__Oscillospirales	g__unclassified_o__Oscillospirales	s__unclassified_o__Oscillospirales	OTU2445	345	4.159065823184E-5	28.871391076115%
d__Bacteria	k__norank_d__Bacteria	p__Verrucomicrobiota	c__Lentisphaeria	o__Oligosphaerales	f__Oligosphaeraceae	g__horsej-a03	s__uncultured_bacterium_g__horsej-a03	OTU1295	19	2.2905000185651E-6	3.1496062992126%
d__Bacteria	k__norank_d__Bacteria	p__Actinobacteriota	c__Coriobacteriia	o__Coriobacteriales	f__unclassified_o__Coriobacteriales	g__unclassified_o__Coriobacteriales	s__unclassified_o__Coriobacteriales	OTU1889	1	1.2055263255606E-7	0.26246719160105%
d__Bacteria	k__norank_d__Bacteria	p__Actinobacteriota	c__Actinobacteria	o__Propionibacteriales	f__Nocardioidaceae	g__unclassified_f__Nocardioidaceae	s__unclassified_f__Nocardioidaceae	OTU2027	22	2.6521579162333E-6	1.3123359580052%
d__Bacteria	k__norank_d__Bacteria	p__Bacteroidota	c__Bacteroidia	o__Bacteroidales	f__Prevotellaceae	g__Alloprevotella	s__unclassified_g__Alloprevotella	OTU408	593	7.1487711105743E-5	28.608923884514%
d__Bacteria	k__norank_d__Bacteria	p__Actinobacteriota	c__Coriobacteriia	o__Coriobacteriales	f__Eggerthellaceae	g__Parvibacter	s__uncultured_bacterium_g__Parvibacter	OTU3775	12	1.4466315906727E-6	1.5748031496063%
d__Bacteria	k__norank_d__Bacteria	p__Bacteroidota	c__Bacteroidia	o__Bacteroidales	f__unclassified_o__Bacteroidales	g__unclassified_o__Bacteroidales	s__unclassified_o__Bacteroidales	OTU2310	39	4.7015526696863E-6	6.8241469816273%
d__Bacteria	k__norank_d__Bacteria	p__Firmicutes	c__Clostridia	o__Christensenellales	f__Christensenellaceae	g__Christensenellaceae_R-7_group	s__uncultured_rumen_bacterium_g__Christensenellaceae_R-7_group	OTU775	759	9.1499448110048E-5	41.207349081365%
d__Bacteria	k__norank_d__Bacteria	p__Firmicutes	c__Clostridia	o__Clostridiales	f__Clostridiaceae	g__Sarcina	s__uncultured_bacterium_g__Sarcina	OTU630	2198	0.00026497468635822	25.721784776903%
d__Bacteria	k__norank_d__Bacteria	p__Desulfobacterota	c__Desulfovibrionia	o__Desulfovibrionales	f__Desulfovibrionaceae	g__Desulfovibrio	s__unclassified_g__Desulfovibrio	OTU1407	83	1.0005868502153E-5	7.3490813648294%
d__Bacteria	k__norank_d__Bacteria	p__Proteobacteria	c__Alphaproteobacteria	o__norank_c__Alphaproteobacteria	f__norank_o__norank_c__Alphaproteobacteria	g__norank_f__norank_o__norank_c__Alphaproteobacteria	s__Rhodospirillaceae_bacterium_g__norank	OTU137	2	2.4110526511212E-7	0.26246719160105%
d__Bacteria	k__norank_d__Bacteria	p__Firmicutes	c__Clostridia	o__Lachnospirales	f__Lachnospiraceae	g__Lachnoclostridium	s__unclassified_g__Lachnoclostridium	OTU615	67	8.0770263812559E-6	4.7244094488189%
d__Bacteria	k__norank_d__Bacteria	p__Actinobacteriota	c__Actinobacteria	o__Micrococcales	f__Microbacteriaceae	g__Agromyces	s__unclassified_g__Agromyces	OTU2228	13	1.5671842232288E-6	2.3622047244094%
d__Bacteria	k__norank_d__Bacteria	p__Spirochaetota	c__Spirochaetia	o__Spirochaetales	f__Spirochaetaceae	g__Treponema	s__unclassified_g__Treponema	OTU910	219	2.6401026529777E-5	7.8740157480315%
d__Bacteria	k__norank_d__Bacteria	p__Bacteroidota	c__Bacteroidia	o__Bacteroidales	f__Muribaculaceae	g__norank_f__Muribaculaceae	s__uncultured_Bacteroidales_bacterium_g__norank_f__Muribaculaceae	OTU1862	5	6.0276316278029E-7	0.78740157480315%
d__Bacteria	k__norank_d__Bacteria	p__Firmicutes	c__Clostridia	o__Lachnospirales	f__Lachnospiraceae	g__Lachnospiraceae_FCS020_group	s__unclassified_g__Lachnospiraceae_FCS020_group	OTU221	5741	0.00069209266350433	69.553805774278%
d__Bacteria	k__norank_d__Bacteria	p__Firmicutes	c__Clostridia	o__Peptostreptococcales-Tissierellales	f__norank_o__Peptostreptococcales-Tissierellales	g__unclassified_f__norank_o__Peptostreptococcales-Tissierellales	s__unclassified_f__norank_o__Peptostreptococcales-Tissierellales	OTU2564	23	2.7727105487893E-6	1.3123359580052%
d__Bacteria	k__norank_d__Bacteria	p__Firmicutes	c__Clostridia	o__Clostridia_UCG-014	f__norank_o__Clostridia_UCG-014	g__norank_f__norank_o__Clostridia_UCG-014	s__unclassified_g__norank_f__norank_o__Clostridia_UCG-014	OTU389	93	1.1211394827713E-5	6.0367454068241%
d__Bacteria	k__norank_d__Bacteria	p__Firmicutes	c__Clostridia	o__Oscillospirales	f__Ruminococcaceae	g__unclassified_f__Ruminococcaceae	s__unclassified_f__Ruminococcaceae	OTU1139	68	8.197579013812E-6	8.3989501312336%
d__Bacteria	k__norank_d__Bacteria	p__Bacteroidota	c__Bacteroidia	o__Bacteroidales	f__Dysgonomonadaceae	g__unclassified_f__Dysgonomonadaceae	s__unclassified_f__Dysgonomonadaceae	OTU2232	2	2.4110526511212E-7	0.5249343832021%
d__Bacteria	k__norank_d__Bacteria	p__Bacteroidota	c__Bacteroidia	o__Bacteroidales	f__Bacteroidaceae	g__Bacteroides	s__Bacteroides_caecigallinarum	OTU809	327	3.9420710845831E-5	4.7244094488189%
d__Bacteria	k__norank_d__Bacteria	p__Methylomirabilota	c__Methylomirabilia	o__Rokubacteriales	f__norank_o__Rokubacteriales	g__norank_f__norank_o__Rokubacteriales	s__unclassified_g__norank_f__norank_o__Rokubacteriales	OTU3	3	3.6165789766817E-7	0.26246719160105%
d__Bacteria	k__norank_d__Bacteria	p__Firmicutes	c__Clostridia	o__Clostridia_UCG-014	f__norank_o__Clostridia_UCG-014	g__norank_f__norank_o__Clostridia_UCG-014	s__gut_metagenome_g__norank_f__norank_o__Clostridia_UCG-014	OTU1521	458	5.5213105710675E-5	26.509186351706%
d__Bacteria	k__norank_d__Bacteria	p__Firmicutes	c__Bacilli	o__Lactobacillales	f__Aerococcaceae	g__unclassified_f__Aerococcaceae	s__unclassified_f__Aerococcaceae	OTU2722	2	2.4110526511212E-7	0.5249343832021%
d__Bacteria	k__norank_d__Bacteria	p__Firmicutes	c__Clostridia	o__Clostridia_vadinBB60_group	f__norank_o__Clostridia_vadinBB60_group	g__norank_f__norank_o__Clostridia_vadinBB60_group	s__unclassified_g__norank_f__norank_o__Clostridia_vadinBB60_group	OTU1189	3	3.6165789766817E-7	0.78740157480315%
d__Bacteria	k__norank_d__Bacteria	p__Actinobacteriota	c__Actinobacteria	o__Micrococcales	f__Brevibacteriaceae	g__Brevibacterium	s__Brevibacterium_epidermidis	OTU199	813	9.8009290268075E-5	17.322834645669%
d__Bacteria	k__norank_d__Bacteria	p__Firmicutes	c__Clostridia	o__Clostridia_vadinBB60_group	f__norank_o__Clostridia_vadinBB60_group	g__norank_f__norank_o__Clostridia_vadinBB60_group	s__unclassified_g__norank_f__norank_o__Clostridia_vadinBB60_group	OTU747	54	6.5098421580271E-6	4.7244094488189%
d__Bacteria	k__norank_d__Bacteria	p__Actinobacteriota	c__Actinobacteria	o__Micrococcales	f__Dermatophilaceae	g__norank_f__Dermatophilaceae	s__unclassified_g__norank_f__Dermatophilaceae	OTU1446	2	2.4110526511212E-7	0.5249343832021%
d__Bacteria	k__norank_d__Bacteria	p__Firmicutes	c__Bacilli	o__RF39	f__norank_o__RF39	g__norank_f__norank_o__RF39	s__unclassified_g__norank_f__norank_o__RF39	OTU2956	1812	0.00021844137019158	36.745406824147%
d__Bacteria	k__norank_d__Bacteria	p__Bacteroidota	c__Bacteroidia	o__Flavobacteriales	f__Crocinitomicaceae	g__Fluviicola	s__uncultured_bacterium_g__Fluviicola	OTU2253	191	2.3025552818207E-5	4.4619422572178%
d__Bacteria	k__norank_d__Bacteria	p__Firmicutes	c__Clostridia	o__Lachnospirales	f__Lachnospiraceae	g__Lachnoclostridium	s__unclassified_g__Lachnoclostridium	OTU31	76	9.1620000742604E-6	7.8740157480315%
d__Bacteria	k__norank_d__Bacteria	p__unclassified_k__norank_d__Bacteria	c__unclassified_k__norank_d__Bacteria	o__unclassified_k__norank_d__Bacteria	f__unclassified_k__norank_d__Bacteria	g__unclassified_k__norank_d__Bacteria	s__unclassified_k__norank_d__Bacteria	OTU1921	4	4.8221053022423E-7	0.78740157480315%
d__Bacteria	k__norank_d__Bacteria	p__Bacteroidota	c__Bacteroidia	o__Sphingobacteriales	f__Sphingobacteriaceae	g__Sphingobacterium	s__unclassified_g__Sphingobacterium	OTU659	2	2.4110526511212E-7	0.26246719160105%
d__Bacteria	k__norank_d__Bacteria	p__Proteobacteria	c__Alphaproteobacteria	o__Rickettsiales	f__unclassified_o__Rickettsiales	g__unclassified_o__Rickettsiales	s__unclassified_o__Rickettsiales	OTU2676	1	1.2055263255606E-7	0.26246719160105%
d__Bacteria	k__norank_d__Bacteria	p__Firmicutes	c__Clostridia	o__Clostridia_UCG-014	f__norank_o__Clostridia_UCG-014	g__norank_f__norank_o__Clostridia_UCG-014	s__unclassified_g__norank_f__norank_o__Clostridia_UCG-014	OTU1417	2	2.4110526511212E-7	0.5249343832021%
d__Bacteria	k__norank_d__Bacteria	p__Proteobacteria	c__Alphaproteobacteria	o__Rhizobiales	f__Beijerinckiaceae	g__Methylobacterium-Methylorubrum	s__uncultured_bacterium_g__Methylobacterium-Methylorubrum	OTU2172	6	7.2331579533635E-7	1.0498687664042%
d__Bacteria	k__norank_d__Bacteria	p__Proteobacteria	c__Gammaproteobacteria	o__Burkholderiales	f__Methylophilaceae	g__Methylotenera	s__unclassified_g__Methylotenera	OTU8	5	6.0276316278029E-7	0.26246719160105%
d__Bacteria	k__norank_d__Bacteria	p__Firmicutes	c__Clostridia	o__Oscillospirales	f__Eubacterium_coprostanoligenes_group	g__norank_f__Eubacterium_coprostanoligenes_group	s__unclassified_g__norank_f__Eubacterium_coprostanoligenes_group	OTU3687	956	0.00011524831672359	38.582677165354%
d__Bacteria	k__norank_d__Bacteria	p__unclassified_k__norank_d__Bacteria	c__unclassified_k__norank_d__Bacteria	o__unclassified_k__norank_d__Bacteria	f__unclassified_k__norank_d__Bacteria	g__unclassified_k__norank_d__Bacteria	s__unclassified_k__norank_d__Bacteria	OTU841	3	3.6165789766817E-7	0.78740157480315%
d__Bacteria	k__norank_d__Bacteria	p__Firmicutes	c__Bacilli	o__Thermoactinomycetales	f__Thermoactinomycetaceae	g__Kroppenstedtia	s__uncultured_Kroppenstedtia_sp._g__Kroppenstedtia	OTU56	6	7.2331579533635E-7	0.78740157480315%
d__Bacteria	k__norank_d__Bacteria	p__Actinobacteriota	c__Actinobacteria	o__Corynebacteriales	f__Corynebacteriaceae	g__Corynebacterium	s__unclassified_g__Corynebacterium	OTU3853	8	9.6442106044847E-7	2.0997375328084%
d__Bacteria	k__norank_d__Bacteria	p__Firmicutes	c__Clostridia	o__Oscillospirales	f__Oscillospiraceae	g__norank_f__Oscillospiraceae	s__uncultured_rumen_bacterium_g__norank_f__Oscillospiraceae	OTU3646	24	2.8932631813454E-6	5.511811023622%
d__Bacteria	k__norank_d__Bacteria	p__Firmicutes	c__Clostridia	o__Peptococcales	f__Peptococcaceae	g__norank_f__Peptococcaceae	s__unclassified_g__norank_f__Peptococcaceae	OTU3029	132	1.59129474974E-5	21.259842519685%
d__Bacteria	k__norank_d__Bacteria	p__Firmicutes	c__Clostridia	o__Oscillospirales	f__norank_o__Oscillospirales	g__norank_f__norank_o__Oscillospirales	s__metagenome_g__norank_f__norank_o__Oscillospirales	OTU2333	23	2.7727105487893E-6	2.3622047244094%
d__Bacteria	k__norank_d__Bacteria	p__Actinobacteriota	c__Actinobacteria	o__Micrococcales	f__unclassified_o__Micrococcales	g__unclassified_o__Micrococcales	s__unclassified_o__Micrococcales	OTU3663	1	1.2055263255606E-7	0.26246719160105%
d__Bacteria	k__norank_d__Bacteria	p__Chloroflexi	c__Chloroflexia	o__Chloroflexales	f__Roseiflexaceae	g__Kouleothrix	s__uncultured_bacterium_g__Kouleothrix	OTU2351	5	6.0276316278029E-7	0.26246719160105%
d__Bacteria	k__norank_d__Bacteria	p__Verrucomicrobiota	c__Verrucomicrobiae	o__Verrucomicrobiales	f__Akkermansiaceae	g__Akkermansia	s__uncultured_bacterium_g__Akkermansia	OTU2777	288	3.4719158176145E-5	14.698162729659%
d__Bacteria	k__norank_d__Bacteria	p__Firmicutes	c__Negativicutes	o__Veillonellales-Selenomonadales	f__Selenomonadaceae	g__Schwartzia	s__uncultured_rumen_bacterium_g__Schwartzia	OTU792	2	2.4110526511212E-7	0.26246719160105%
d__Bacteria	k__norank_d__Bacteria	p__Firmicutes	c__Bacilli	o__Erysipelotrichales	f__Erysipelotrichaceae	g__Erysipelothrix	s__uncultured_bacterium_g__Erysipelothrix	OTU3409	19	2.2905000185651E-6	1.3123359580052%
d__Bacteria	k__norank_d__Bacteria	p__Proteobacteria	c__Gammaproteobacteria	o__Xanthomonadales	f__Xanthomonadaceae	g__Pseudoxanthomonas	s__metagenome_g__Pseudoxanthomonas	OTU3633	1	1.2055263255606E-7	0.26246719160105%
d__Bacteria	k__norank_d__Bacteria	p__Firmicutes	c__Clostridia	o__Lachnospirales	f__Lachnospiraceae	g__Lachnospiraceae_UCG-010	s__uncultured_bacterium_g__Lachnospiraceae_UCG-010	OTU1544	85	1.0246973767265E-5	13.385826771654%
d__Bacteria	k__norank_d__Bacteria	p__Firmicutes	c__Clostridia	o__Peptostreptococcales-Tissierellales	f__norank_o__Peptostreptococcales-Tissierellales	g__Peptoniphilus	s__unclassified_g__Peptoniphilus	OTU3230	1196	0.00014418094853705	13.123359580052%
d__Bacteria	k__norank_d__Bacteria	p__Chloroflexi	c__Chloroflexia	o__Thermomicrobiales	f__JG30-KF-CM45	g__norank_f__JG30-KF-CM45	s__metagenome_g__norank_f__JG30-KF-CM45	OTU2397	2	2.4110526511212E-7	0.26246719160105%
d__Bacteria	k__norank_d__Bacteria	p__Cyanobacteria	c__Vampirivibrionia	o__Gastranaerophilales	f__norank_o__Gastranaerophilales	g__norank_f__norank_o__Gastranaerophilales	s__gut_metagenome_g__norank_f__norank_o__Gastranaerophilales	OTU3261	142	1.711847382296E-5	9.7112860892388%
d__Bacteria	k__norank_d__Bacteria	p__Proteobacteria	c__Gammaproteobacteria	o__Burkholderiales	f__Oxalobacteraceae	g__Oxalobacter	s__Oxalobacter_formigenes	OTU3015	496	5.9794105747805E-5	42.257217847769%
d__Bacteria	k__norank_d__Bacteria	p__Bacteroidota	c__Bacteroidia	o__Bacteroidales	f__Rikenellaceae	g__Rikenellaceae_RC9_gut_group	s__uncultured_bacterium_g__Rikenellaceae_RC9_gut_group	OTU2230	425	5.1234868836325E-5	16.535433070866%
d__Bacteria	k__norank_d__Bacteria	p__Firmicutes	c__Clostridia	o__Christensenellales	f__Christensenellaceae	g__unclassified_f__Christensenellaceae	s__unclassified_f__Christensenellaceae	OTU3579	64	7.7153684835877E-6	6.2992125984252%
d__Bacteria	k__norank_d__Bacteria	p__Firmicutes	c__Negativicutes	o__Veillonellales-Selenomonadales	f__Veillonellaceae	g__Negativicoccus	s__Negativicoccus_massiliensis	OTU2421	25	3.0138158139015E-6	1.0498687664042%
d__Bacteria	k__norank_d__Bacteria	p__Firmicutes	c__Clostridia	o__Oscillospirales	f__Oscillospiraceae	g__NK4A214_group	s__unclassified_g__NK4A214_group	OTU2966	651	7.8479763793994E-5	39.89501312336%
d__Bacteria	k__norank_d__Bacteria	p__Firmicutes	c__Clostridia	o__Oscillospirales	f__Oscillospiraceae	g__unclassified_f__Oscillospiraceae	s__unclassified_f__Oscillospiraceae	OTU3184	50	6.0276316278029E-6	8.3989501312336%
d__Bacteria	k__norank_d__Bacteria	p__Campilobacterota	c__Campylobacteria	o__Campylobacterales	f__Campylobacteraceae	g__Campylobacter	s__Campylobacter_mucosalis	OTU152	17	2.049394753453E-6	2.6246719160105%
d__Bacteria	k__norank_d__Bacteria	p__Bacteroidota	c__Bacteroidia	o__Bacteroidales	f__Muribaculaceae	g__norank_f__Muribaculaceae	s__unclassified_g__norank_f__Muribaculaceae	OTU453	13	1.5671842232288E-6	1.8372703412073%
d__Bacteria	k__norank_d__Bacteria	p__Firmicutes	c__Clostridia	o__Lachnospirales	f__Lachnospiraceae	g__Eisenbergiella	s__uncultured_organism_g__Eisenbergiella	OTU1809	16387	0.0019754959896961	41.469816272966%
d__Bacteria	k__norank_d__Bacteria	p__Firmicutes	c__Clostridia	o__Clostridia_UCG-014	f__norank_o__Clostridia_UCG-014	g__norank_f__norank_o__Clostridia_UCG-014	s__uncultured_bacterium_g__norank_f__norank_o__Clostridia_UCG-014	OTU1086	142	1.711847382296E-5	11.023622047244%
d__Bacteria	k__norank_d__Bacteria	p__Firmicutes	c__Clostridia	o__Lachnospirales	f__Lachnospiraceae	g__unclassified_f__Lachnospiraceae	s__unclassified_f__Lachnospiraceae	OTU1209	98	1.1814157990494E-5	10.761154855643%
d__Bacteria	k__norank_d__Bacteria	p__Actinobacteriota	c__Actinobacteria	o__Propionibacteriales	f__Propionibacteriaceae	g__Aestuariimicrobium	s__unclassified_g__Aestuariimicrobium	OTU1397	3	3.6165789766817E-7	0.78740157480315%
d__Bacteria	k__norank_d__Bacteria	p__Firmicutes	c__Clostridia	o__Christensenellales	f__Christensenellaceae	g__Christensenellaceae_R-7_group	s__bacterium_YE57	OTU3879	244	2.9414842343678E-5	13.123359580052%
d__Bacteria	k__norank_d__Bacteria	p__Firmicutes	c__Clostridia	o__Oscillospirales	f__Ruminococcaceae	g__norank_f__Ruminococcaceae	s__unclassified_g__norank_f__Ruminococcaceae	OTU786	3	3.6165789766817E-7	0.5249343832021%
d__Bacteria	k__norank_d__Bacteria	p__Bacteroidota	c__Bacteroidia	o__Bacteroidales	f__Rikenellaceae	g__Alistipes	s__Alistipes_obesi	OTU1971	2	2.4110526511212E-7	0.26246719160105%
d__Bacteria	k__norank_d__Bacteria	p__Actinobacteriota	c__Coriobacteriia	o__Coriobacteriales	f__unclassified_o__Coriobacteriales	g__unclassified_o__Coriobacteriales	s__unclassified_o__Coriobacteriales	OTU529	5	6.0276316278029E-7	0.5249343832021%
d__Bacteria	k__norank_d__Bacteria	p__Firmicutes	c__Clostridia	o__Oscillospirales	f__Ruminococcaceae	g__norank_f__Ruminococcaceae	s__unclassified_g__norank_f__Ruminococcaceae	OTU1980	5	6.0276316278029E-7	1.3123359580052%
d__Bacteria	k__norank_d__Bacteria	p__Firmicutes	c__Bacilli	o__RF39	f__norank_o__RF39	g__norank_f__norank_o__RF39	s__uncultured_bacterium_g__norank_f__norank_o__RF39	OTU3221	1847	0.00022266071233104	37.270341207349%
d__Bacteria	k__norank_d__Bacteria	p__Firmicutes	c__Bacilli	o__Erysipelotrichales	f__Erysipelotrichaceae	g__norank_f__Erysipelotrichaceae	s__unclassified_g__norank_f__Erysipelotrichaceae	OTU721	25	3.0138158139015E-6	2.0997375328084%
d__Bacteria	k__norank_d__Bacteria	p__Bacteroidota	c__Bacteroidia	o__Bacteroidales	f__Bacteroidaceae	g__Bacteroides	s__unclassified_g__Bacteroides	OTU1134	383	4.617165826897E-5	8.1364829396325%
d__Bacteria	k__norank_d__Bacteria	p__Firmicutes	c__Clostridia	o__Oscillospirales	f__UCG-010	g__norank_f__UCG-010	s__uncultured_bacterium_g__norank_f__UCG-010	OTU3148	940	0.00011331947460269	43.307086614173%
d__Bacteria	k__norank_d__Bacteria	p__Proteobacteria	c__Alphaproteobacteria	o__Rhodobacterales	f__Rhodobacteraceae	g__Paracoccus	s__uncultured_bacterium_g__Paracoccus	OTU1449	52	6.268736892915E-6	4.7244094488189%
d__Bacteria	k__norank_d__Bacteria	p__Firmicutes	c__Clostridia	o__Oscillospirales	f__Ruminococcaceae	g__norank_f__Ruminococcaceae	s__unclassified_g__norank_f__Ruminococcaceae	OTU3855	15	1.8082894883409E-6	0.26246719160105%
d__Bacteria	k__norank_d__Bacteria	p__Actinobacteriota	c__Coriobacteriia	o__Coriobacteriales	f__Atopobiaceae	g__Olsenella	s__metagenome_g__Olsenella	OTU3071	1193	0.00014381929063938	44.356955380577%
d__Bacteria	k__norank_d__Bacteria	p__Firmicutes	c__Clostridia	o__Oscillospirales	f__Ruminococcaceae	g__Ruminococcus	s__Ruminococcus_sp._HUN007	OTU3237	1955	0.00023568039664709	38.845144356955%
d__Bacteria	k__norank_d__Bacteria	p__Actinobacteriota	c__Actinobacteria	o__Actinomycetales	f__Actinomycetaceae	g__Actinomyces	s__Bowdeniella_nasicola	OTU2415	113	1.3622447478835E-5	4.7244094488189%
d__Bacteria	k__norank_d__Bacteria	p__Synergistota	c__Synergistia	o__Synergistales	f__Synergistaceae	g__Cloacibacillus	s__unclassified_g__Cloacibacillus	OTU513	49	5.9070789952469E-6	0.5249343832021%
d__Bacteria	k__norank_d__Bacteria	p__Firmicutes	c__Clostridia	o__Oscillospirales	f__Butyricicoccaceae	g__unclassified_f__Butyricicoccaceae	s__unclassified_f__Butyricicoccaceae	OTU1162	6	7.2331579533635E-7	1.0498687664042%
d__Bacteria	k__norank_d__Bacteria	p__Verrucomicrobiota	c__Chlamydiae	o__Chlamydiales	f__Chlamydiaceae	g__Chlamydia	s__Chlamydia_suis	OTU3522	1260	0.00015189631702063	22.57217847769%
d__Bacteria	k__norank_d__Bacteria	p__Bacteroidota	c__Bacteroidia	o__Flavobacteriales	f__Flavobacteriaceae	g__Myroides	s__unclassified_g__Myroides	OTU744	69	8.318131646368E-6	2.0997375328084%
d__Bacteria	k__norank_d__Bacteria	p__Firmicutes	c__Clostridia	o__Oscillospirales	f__UCG-010	g__norank_f__UCG-010	s__uncultured_Ruminococcaceae_bacterium_g__norank_f__UCG-010	OTU2252	30	3.6165789766817E-6	5.511811023622%
d__Bacteria	k__norank_d__Bacteria	p__Actinobacteriota	c__Coriobacteriia	o__Coriobacteriales	f__Atopobiaceae	g__Olsenella	s__unclassified_g__Olsenella	OTU3792	530	6.3892895254711E-5	11.286089238845%
d__Bacteria	k__norank_d__Bacteria	p__Firmicutes	c__Clostridia	o__Christensenellales	f__Christensenellaceae	g__Christensenellaceae_R-7_group	s__bacterium_YE57	OTU1780	3353	0.00040421297696046	51.181102362205%
d__Bacteria	k__norank_d__Bacteria	p__Firmicutes	c__Clostridia	o__Lachnospirales	f__Lachnospiraceae	g__Roseburia	s__unclassified_g__Roseburia	OTU3628	1150	0.00013863552743947	37.007874015748%
d__Bacteria	k__norank_d__Bacteria	p__Proteobacteria	c__Gammaproteobacteria	o__Burkholderiales	f__SC-I-84	g__norank_f__SC-I-84	s__unclassified_g__norank_f__SC-I-84	OTU130	4	4.8221053022423E-7	0.5249343832021%
d__Bacteria	k__norank_d__Bacteria	p__Bacteroidota	c__Bacteroidia	o__Bacteroidales	f__Rikenellaceae	g__Rikenellaceae_RC9_gut_group	s__uncultured_bacterium_g__Rikenellaceae_RC9_gut_group	OTU3355	1653	0.00019927350161516	46.456692913386%
d__Bacteria	k__norank_d__Bacteria	p__Bacteroidota	c__Bacteroidia	o__Bacteroidales	f__Prevotellaceae	g__Prevotellaceae_NK3B31_group	s__uncultured_bacterium_g__Prevotellaceae_NK3B31_group	OTU3655	161	1.9408973841525E-5	22.047244094488%
d__Bacteria	k__norank_d__Bacteria	p__Firmicutes	c__Clostridia	o__Clostridia_vadinBB60_group	f__norank_o__Clostridia_vadinBB60_group	g__norank_f__norank_o__Clostridia_vadinBB60_group	s__unclassified_g__norank_f__norank_o__Clostridia_vadinBB60_group	OTU1563	5	6.0276316278029E-7	1.3123359580052%
d__Bacteria	k__norank_d__Bacteria	p__Firmicutes	c__Bacilli	o__Lactobacillales	f__Lactobacillaceae	g__Lactobacillus	s__Lactobacillus_reuteri	OTU1730	323765	0.039030723079512	96.325459317585%
d__Bacteria	k__norank_d__Bacteria	p__Firmicutes	c__Clostridia	o__Oscillospirales	f__Ruminococcaceae	g__unclassified_f__Ruminococcaceae	s__unclassified_f__Ruminococcaceae	OTU2031	3	3.6165789766817E-7	0.26246719160105%
d__Bacteria	k__norank_d__Bacteria	p__Bacteroidota	c__Bacteroidia	o__Bacteroidales	f__Bacteroidaceae	g__Bacteroides	s__Bacteroides_propionicifaciens	OTU1165	2	2.4110526511212E-7	0.26246719160105%
d__Bacteria	k__norank_d__Bacteria	p__Proteobacteria	c__Gammaproteobacteria	o__Burkholderiales	f__Sutterellaceae	g__Parasutterella	s__Parasutterella_secunda	OTU589	20	2.4110526511212E-6	1.8372703412073%
d__Bacteria	k__norank_d__Bacteria	p__Proteobacteria	c__Gammaproteobacteria	o__Pseudomonadales	f__Pseudomonadaceae	g__Oblitimonas	s__Oblitimonas_alkaliphila	OTU3727	471	5.6780289933903E-5	5.249343832021%
d__Bacteria	k__norank_d__Bacteria	p__unclassified_k__norank_d__Bacteria	c__unclassified_k__norank_d__Bacteria	o__unclassified_k__norank_d__Bacteria	f__unclassified_k__norank_d__Bacteria	g__unclassified_k__norank_d__Bacteria	s__unclassified_k__norank_d__Bacteria	OTU1226	18	2.169947386009E-6	2.0997375328084%
d__Bacteria	k__norank_d__Bacteria	p__Actinobacteriota	c__Actinobacteria	o__Actinomycetales	f__Actinomycetaceae	g__Actinobaculum	s__Actinobaculum_suis	OTU3419	5	6.0276316278029E-7	1.3123359580052%
d__Bacteria	k__norank_d__Bacteria	p__Fibrobacterota	c__Fibrobacteria	o__Fibrobacterales	f__Fibrobacteraceae	g__Fibrobacter	s__Fibrobacter_sp.	OTU3236	368	4.4363368780629E-5	22.834645669291%
d__Bacteria	k__norank_d__Bacteria	p__Actinobacteriota	c__Thermoleophilia	o__Solirubrobacterales	f__67-14	g__norank_f__67-14	s__uncultured_bacterium_g__norank_f__67-14	OTU1946	1	1.2055263255606E-7	0.26246719160105%
d__Bacteria	k__norank_d__Bacteria	p__Firmicutes	c__Clostridia	o__Oscillospirales	f__Oscillospiraceae	g__UCG-002	s__uncultured_bacterium_g__UCG-002	OTU2747	2991	0.00036057292397517	49.868766404199%
d__Bacteria	k__norank_d__Bacteria	p__Spirochaetota	c__Spirochaetia	o__Spirochaetales	f__Spirochaetaceae	g__Treponema	s__unclassified_g__Treponema	OTU3094	4978	0.00060011100486406	51.181102362205%
d__Bacteria	k__norank_d__Bacteria	p__Bacteroidota	c__Bacteroidia	o__Bacteroidales	f__Muribaculaceae	g__norank_f__Muribaculaceae	s__uncultured_bacterium_g__norank_f__Muribaculaceae	OTU3588	489	5.8950237319912E-5	19.422572178478%
d__Bacteria	k__norank_d__Bacteria	p__Firmicutes	c__Clostridia	o__Lachnospirales	f__Lachnospiraceae	g__Marvinbryantia	s__uncultured_bacterium_g__Marvinbryantia	OTU908	119	1.4345763274171E-5	14.698162729659%
d__Bacteria	k__norank_d__Bacteria	p__Firmicutes	c__Clostridia	o__Lachnospirales	f__Lachnospiraceae	g__Lachnospiraceae_XPB1014_group	s__uncultured_bacterium_g__Lachnospiraceae_XPB1014_group	OTU1802	44966	0.0054207696755157	61.942257217848%
d__Bacteria	k__norank_d__Bacteria	p__Bacteroidota	c__Bacteroidia	o__Bacteroidales	f__Muribaculaceae	g__norank_f__Muribaculaceae	s__unclassified_g__norank_f__Muribaculaceae	OTU3255	2562	0.00030885584460862	45.931758530184%
d__Bacteria	k__norank_d__Bacteria	p__Firmicutes	c__Clostridia	o__Lachnospirales	f__Lachnospiraceae	g__Lachnospiraceae_UCG-006	s__uncultured_rumen_bacterium_g__Lachnospiraceae_UCG-006	OTU3425	30	3.6165789766817E-6	1.8372703412073%
d__Bacteria	k__norank_d__Bacteria	p__Firmicutes	c__Clostridia	o__Oscillospirales	f__Ruminococcaceae	g__unclassified_f__Ruminococcaceae	s__unclassified_f__Ruminococcaceae	OTU516	101	1.2175815888162E-5	6.0367454068241%
d__Bacteria	k__norank_d__Bacteria	p__Proteobacteria	c__Gammaproteobacteria	o__Pseudomonadales	f__Moraxellaceae	g__Acinetobacter	s__unclassified_g__Acinetobacter	OTU850	1574	0.00018974984364324	17.322834645669%
d__Bacteria	k__norank_d__Bacteria	p__Actinobacteriota	c__Actinobacteria	o__Streptosporangiales	f__Nocardiopsaceae	g__Nocardiopsis	s__unclassified_g__Nocardiopsis	OTU2863	180	2.169947386009E-5	8.9238845144357%
d__Bacteria	k__norank_d__Bacteria	p__Actinobacteriota	c__Actinobacteria	o__Micrococcales	f__Microbacteriaceae	g__Leucobacter	s__unclassified_g__Leucobacter	OTU445	16	1.9288421208969E-6	2.8871391076115%
d__Bacteria	k__norank_d__Bacteria	p__Firmicutes	c__Clostridia	o__Clostridiales	f__Clostridiaceae	g__Clostridium_sensu_stricto_13	s__unclassified_g__Clostridium_sensu_stricto_13	OTU437	24	2.8932631813454E-6	3.1496062992126%
d__Bacteria	k__norank_d__Bacteria	p__Firmicutes	c__Clostridia	o__Lachnospirales	f__Lachnospiraceae	g__Ruminococcus_torques_group	s__unclassified_g__Ruminococcus_torques_group	OTU328	3	3.6165789766817E-7	0.26246719160105%
d__Bacteria	k__norank_d__Bacteria	p__Firmicutes	c__Clostridia	o__Lachnospirales	f__Lachnospiraceae	g__Ruminococcus_torques_group	s__unclassified_g__Ruminococcus_torques_group	OTU329	5	6.0276316278029E-7	0.5249343832021%
d__Bacteria	k__norank_d__Bacteria	p__Firmicutes	c__Clostridia	o__Lachnospirales	f__Lachnospiraceae	g__Blautia	s__unclassified_g__Blautia	OTU1755	62598	0.0075463536927441	81.364829396325%
d__Bacteria	k__norank_d__Bacteria	p__Proteobacteria	c__Gammaproteobacteria	o__Cardiobacteriales	f__Cardiobacteriaceae	g__norank_f__Cardiobacteriaceae	s__Cardiobacterium_sp._canine_oral_taxon_238	OTU2645	1	1.2055263255606E-7	0.26246719160105%
d__Bacteria	k__norank_d__Bacteria	p__Firmicutes	c__Bacilli	o__Lactobacillales	f__Leuconostocaceae	g__Weissella	s__Weissella_viridescens	OTU1552	971	0.00011705660621193	4.7244094488189%
d__Bacteria	k__norank_d__Bacteria	p__Firmicutes	c__Clostridia	o__Oscillospirales	f__Oscillospiraceae	g__unclassified_f__Oscillospiraceae	s__unclassified_f__Oscillospiraceae	OTU923	15	1.8082894883409E-6	3.4120734908136%
d__Bacteria	k__norank_d__Bacteria	p__Proteobacteria	c__Gammaproteobacteria	o__Burkholderiales	f__Oxalobacteraceae	g__Massilia	s__Massilia_oculi	OTU1173	127	1.5310184334619E-5	4.9868766404199%
d__Bacteria	k__norank_d__Bacteria	p__Firmicutes	c__Clostridia	o__Clostridia_UCG-014	f__norank_o__Clostridia_UCG-014	g__norank_f__norank_o__Clostridia_UCG-014	s__unclassified_g__norank_f__norank_o__Clostridia_UCG-014	OTU3759	75	9.0414474417044E-6	6.0367454068241%
d__Bacteria	k__norank_d__Bacteria	p__Firmicutes	c__Clostridia	o__Oscillospirales	f__Oscillospiraceae	g__norank_f__Oscillospiraceae	s__unclassified_g__norank_f__Oscillospiraceae	OTU487	70	8.4386842789241E-6	3.6745406824147%
d__Bacteria	k__norank_d__Bacteria	p__Bacteroidota	c__Bacteroidia	o__Bacteroidales	f__Tannerellaceae	g__Parabacteroides	s__uncultured_Bacteroidales_bacterium_g__Parabacteroides	OTU999	17	2.049394753453E-6	0.78740157480315%
d__Bacteria	k__norank_d__Bacteria	p__Firmicutes	c__Bacilli	o__Staphylococcales	f__Staphylococcaceae	g__Salinicoccus	s__unclassified_g__Salinicoccus	OTU1138	57	6.8715000556953E-6	1.5748031496063%
d__Bacteria	k__norank_d__Bacteria	p__Bacteroidota	c__Bacteroidia	o__Bacteroidales	f__Rikenellaceae	g__Rikenellaceae_RC9_gut_group	s__uncultured_beta_proteobacterium_g__Rikenellaceae_RC9_gut_group	OTU1058	1322	0.00015937058023911	41.994750656168%
d__Bacteria	k__norank_d__Bacteria	p__Firmicutes	c__Bacilli	o__Erysipelotrichales	f__Erysipelotrichaceae	g__norank_f__Erysipelotrichaceae	s__uncultured_bacterium_g__norank_f__Erysipelotrichaceae	OTU1734	2570	0.00030982026566907	50.656167979003%
d__Bacteria	k__norank_d__Bacteria	p__Firmicutes	c__Clostridia	o__Clostridia_UCG-014	f__norank_o__Clostridia_UCG-014	g__norank_f__norank_o__Clostridia_UCG-014	s__unclassified_g__norank_f__norank_o__Clostridia_UCG-014	OTU3523	393	4.7377184594531E-5	23.097112860892%
d__Bacteria	k__norank_d__Bacteria	p__Bacteroidota	c__Bacteroidia	o__Bacteroidales	f__Rikenellaceae	g__Rikenellaceae_RC9_gut_group	s__uncultured_bacterium_g__Rikenellaceae_RC9_gut_group	OTU3179	602	7.2572684798747E-5	42.782152230971%
d__Bacteria	k__norank_d__Bacteria	p__Proteobacteria	c__Gammaproteobacteria	o__Oceanospirillales	f__Saccharospirillaceae	g__Oceanobacter	s__uncultured_bacterium_g__Oceanobacter	OTU891	3	3.6165789766817E-7	0.5249343832021%
d__Bacteria	k__norank_d__Bacteria	p__Bacteroidota	c__Bacteroidia	o__Bacteroidales	f__Dysgonomonadaceae	g__norank_f__Dysgonomonadaceae	s__uncultured_soil_bacterium_g__norank_f__Dysgonomonadaceae	OTU2514	3	3.6165789766817E-7	0.78740157480315%
d__Bacteria	k__norank_d__Bacteria	p__Firmicutes	c__Clostridia	o__Lachnospirales	f__Lachnospiraceae	g__CHKCI001	s__uncultured_bacterium_g__CHKCI001	OTU2020	708	8.5351263849689E-5	5.7742782152231%
d__Bacteria	k__norank_d__Bacteria	p__Actinobacteriota	c__Actinobacteria	o__Micrococcales	f__Ruaniaceae	g__Ruania	s__unclassified_g__Ruania	OTU3406	19	2.2905000185651E-6	1.0498687664042%
d__Bacteria	k__norank_d__Bacteria	p__Fusobacteriota	c__Fusobacteriia	o__Fusobacteriales	f__Leptotrichiaceae	g__Hypnocyclicus	s__uncultured_bacterium_g__Hypnocyclicus	OTU2045	5	6.0276316278029E-7	0.78740157480315%
d__Bacteria	k__norank_d__Bacteria	p__Proteobacteria	c__Alphaproteobacteria	o__Rhodobacterales	f__Rhodobacteraceae	g__Gemmobacter	s__uncultured_bacterium_g__Gemmobacter	OTU3470	6	7.2331579533635E-7	1.5748031496063%
d__Bacteria	k__norank_d__Bacteria	p__Firmicutes	c__Clostridia	o__Oscillospirales	f__Ruminococcaceae	g__norank_f__Ruminococcaceae	s__uncultured_Clostridium_sp._g__norank_f__Ruminococcaceae	OTU1520	39	4.7015526696863E-6	7.6115485564304%
d__Bacteria	k__norank_d__Bacteria	p__Firmicutes	c__Clostridia	o__Lachnospirales	f__Lachnospiraceae	g__Lachnospiraceae_NK4B4_group	s__unclassified_g__Lachnospiraceae_NK4B4_group	OTU1377	18	2.169947386009E-6	3.9370078740157%
d__Bacteria	k__norank_d__Bacteria	p__Firmicutes	c__Clostridia	o__Oscillospirales	f__UCG-010	g__norank_f__UCG-010	s__unclassified_g__norank_f__UCG-010	OTU2309	7	8.4386842789241E-7	1.5748031496063%
d__Bacteria	k__norank_d__Bacteria	p__Firmicutes	c__Clostridia	o__Lachnospirales	f__Lachnospiraceae	g__unclassified_f__Lachnospiraceae	s__unclassified_f__Lachnospiraceae	OTU1747	18425	0.0022211822548454	86.351706036745%
d__Bacteria	k__norank_d__Bacteria	p__Bacteroidota	c__Bacteroidia	o__Bacteroidales	f__Paludibacteraceae	g__Paludibacter	s__uncultured_bacterium_g__Paludibacter	OTU3637	14	1.6877368557848E-6	0.26246719160105%
d__Bacteria	k__norank_d__Bacteria	p__Verrucomicrobiota	c__Kiritimatiellae	o__WCHB1-41	f__norank_o__WCHB1-41	g__norank_f__norank_o__WCHB1-41	s__uncultured_bacterium_g__norank_f__norank_o__WCHB1-41	OTU1083	53	6.3892895254711E-6	6.2992125984252%
d__Bacteria	k__norank_d__Bacteria	p__Firmicutes	c__Clostridia	o__Oscillospirales	f__Ruminococcaceae	g__Subdoligranulum	s__uncultured_Faecalibacterium_sp._g__Subdoligranulum	OTU1808	544	6.5580632110496E-5	27.034120734908%
d__Bacteria	k__norank_d__Bacteria	p__Firmicutes	c__Clostridia	o__Oscillospirales	f__unclassified_o__Oscillospirales	g__unclassified_o__Oscillospirales	s__unclassified_o__Oscillospirales	OTU2850	89	1.0729184297489E-5	13.123359580052%
d__Bacteria	k__norank_d__Bacteria	p__Firmicutes	c__Bacilli	o__Lactobacillales	f__Aerococcaceae	g__Globicatella	s__uncultured_bacterium_g__Globicatella	OTU2224	5	6.0276316278029E-7	0.5249343832021%
d__Bacteria	k__norank_d__Bacteria	p__Firmicutes	c__Clostridia	o__norank_c__Clostridia	f__Hungateiclostridiaceae	g__Fastidiosipila	s__unclassified_g__Fastidiosipila	OTU2582	4	4.8221053022423E-7	0.78740157480315%
d__Bacteria	k__norank_d__Bacteria	p__Firmicutes	c__Clostridia	o__Lachnospirales	f__Lachnospiraceae	g__Eubacterium_hallii_group	s__unclassified_g__Eubacterium_hallii_group	OTU1899	43	5.1837631999105E-6	6.5616797900262%
d__Bacteria	k__norank_d__Bacteria	p__Bacteroidota	c__Bacteroidia	o__Bacteroidales	f__Rikenellaceae	g__Rikenellaceae_RC9_gut_group	s__uncultured_bacterium_g__Rikenellaceae_RC9_gut_group	OTU1807	590	7.1126053208074E-5	32.54593175853%
d__Bacteria	k__norank_d__Bacteria	p__Firmicutes	c__Clostridia	o__Lachnospirales	f__Lachnospiraceae	g__Dorea	s__uncultured_bacterium_g__Dorea	OTU1612	19	2.2905000185651E-6	3.9370078740157%
d__Bacteria	k__norank_d__Bacteria	p__Desulfobacterota	c__Desulfovibrionia	o__Desulfovibrionales	f__Desulfovibrionaceae	g__Bilophila	s__uncultured_rumen_bacterium_g__Bilophila	OTU1723	6	7.2331579533635E-7	1.5748031496063%
d__Bacteria	k__norank_d__Bacteria	p__Firmicutes	c__Clostridia	o__Peptostreptococcales-Tissierellales	f__norank_o__Peptostreptococcales-Tissierellales	g__Peptoniphilus	s__uncultured_Peptostreptococcaceae_bacterium_g__Peptoniphilus	OTU2261	66	7.9564737486998E-6	4.1994750656168%
d__Bacteria	k__norank_d__Bacteria	p__Firmicutes	c__Clostridia	o__Oscillospirales	f__Ruminococcaceae	g__norank_f__Ruminococcaceae	s__uncultured_bacterium_g__norank_f__Ruminococcaceae	OTU2889	119	1.4345763274171E-5	20.209973753281%
d__Bacteria	k__norank_d__Bacteria	p__Firmicutes	c__Clostridia	o__Lachnospirales	f__Lachnospiraceae	g__unclassified_f__Lachnospiraceae	s__unclassified_f__Lachnospiraceae	OTU1345	31	3.7371316092378E-6	7.0866141732283%
d__Bacteria	k__norank_d__Bacteria	p__Firmicutes	c__Bacilli	o__Lactobacillales	f__Aerococcaceae	g__unclassified_f__Aerococcaceae	s__unclassified_f__Aerococcaceae	OTU2134	8	9.6442106044847E-7	1.5748031496063%
d__Bacteria	k__norank_d__Bacteria	p__Firmicutes	c__Clostridia	o__Oscillospirales	f__Ruminococcaceae	g__Candidatus_Soleaferrea	s__uncultured_bacterium_g__Candidatus_Soleaferrea	OTU3253	4933	0.00059468613639903	60.10498687664%
d__Bacteria	k__norank_d__Bacteria	p__Proteobacteria	c__Gammaproteobacteria	o__Burkholderiales	f__Oxalobacteraceae	g__Duganella	s__unclassified_g__Duganella	OTU847	6	7.2331579533635E-7	1.3123359580052%
d__Bacteria	k__norank_d__Bacteria	p__Firmicutes	c__Bacilli	o__Lactobacillales	f__Lactobacillaceae	g__Lactobacillus	s__Lactobacillus_johnsonii	OTU234	81375	0.0098099704742492	85.03937007874%
d__Bacteria	k__norank_d__Bacteria	p__Proteobacteria	c__Alphaproteobacteria	o__Rhizobiales	f__Pleomorphomonadaceae	g__norank_f__Pleomorphomonadaceae	s__uncultured_bacterium_g__norank_f__Pleomorphomonadaceae	OTU2242	1	1.2055263255606E-7	0.26246719160105%
d__Bacteria	k__norank_d__Bacteria	p__Spirochaetota	c__Spirochaetia	o__Spirochaetales	f__Spirochaetaceae	g__Treponema	s__Treponema_parvum	OTU530	485	5.8468026789688E-5	14.96062992126%
d__Bacteria	k__norank_d__Bacteria	p__Firmicutes	c__Clostridia	o__norank_c__Clostridia	f__Hungateiclostridiaceae	g__norank_f__Hungateiclostridiaceae	s__unclassified_g__norank_f__Hungateiclostridiaceae	OTU1049	3	3.6165789766817E-7	0.26246719160105%
d__Bacteria	k__norank_d__Bacteria	p__Firmicutes	c__Clostridia	o__Christensenellales	f__Christensenellaceae	g__norank_f__Christensenellaceae	s__unclassified_g__norank_f__Christensenellaceae	OTU1290	76	9.1620000742604E-6	10.236220472441%
d__Bacteria	k__norank_d__Bacteria	p__Proteobacteria	c__Gammaproteobacteria	o__Enterobacterales	f__Enterobacteriaceae	g__Escherichia-Shigella	s__unclassified_g__Escherichia-Shigella	OTU3864	2	2.4110526511212E-7	0.26246719160105%
d__Bacteria	k__norank_d__Bacteria	p__Firmicutes	c__Clostridia	o__Oscillospirales	f__Ruminococcaceae	g__Subdoligranulum	s__unclassified_g__Subdoligranulum	OTU3738	1104	0.00013309010634189	31.496062992126%
d__Bacteria	k__norank_d__Bacteria	p__Firmicutes	c__Clostridia	o__norank_c__Clostridia	f__Hungateiclostridiaceae	g__Fastidiosipila	s__Clostridiales_bacterium_CAT_12a	OTU2058	13	1.5671842232288E-6	1.8372703412073%
d__Bacteria	k__norank_d__Bacteria	p__Firmicutes	c__Negativicutes	o__Veillonellales-Selenomonadales	f__Selenomonadaceae	g__Megamonas	s__uncultured_organism_g__Megamonas	OTU2831	150	1.8082894883409E-5	8.1364829396325%
d__Bacteria	k__norank_d__Bacteria	p__Firmicutes	c__Clostridia	o__Lachnospirales	f__Lachnospiraceae	g__unclassified_f__Lachnospiraceae	s__unclassified_f__Lachnospiraceae	OTU3209	472	5.6900842566459E-5	28.083989501312%
d__Bacteria	k__norank_d__Bacteria	p__Spirochaetota	c__Spirochaetia	o__Spirochaetales	f__Spirochaetaceae	g__Sphaerochaeta	s__uncultured_prokaryote_g__Sphaerochaeta	OTU227	892	0.00010753294824	43.832020997375%
d__Bacteria	k__norank_d__Bacteria	p__Actinobacteriota	c__Actinobacteria	o__Corynebacteriales	f__Corynebacteriaceae	g__Corynebacterium	s__Corynebacterium_diphtheriae_g__Corynebacterium	OTU1738	2977	0.00035888518711939	40.944881889764%
d__Bacteria	k__norank_d__Bacteria	p__Firmicutes	c__Clostridia	o__Oscillospirales	f__Butyricicoccaceae	g__Butyricicoccus	s__uncultured_organism_g__Butyricicoccus	OTU1679	378	4.556889510619E-5	14.435695538058%
d__Bacteria	k__norank_d__Bacteria	p__Firmicutes	c__Clostridia	o__Lachnospirales	f__Lachnospiraceae	g__norank_f__Lachnospiraceae	s__uncultured_prokaryote_g__norank_f__Lachnospiraceae	OTU2289	24	2.8932631813454E-6	2.3622047244094%
d__Bacteria	k__norank_d__Bacteria	p__Desulfobacterota	c__Desulfuromonadia	o__Bradymonadales	f__norank_o__Bradymonadales	g__norank_f__norank_o__Bradymonadales	s__uncultured_marine_bacterium_g__norank_f__norank_o__Bradymonadales	OTU2221	42	5.0632105673544E-6	2.8871391076115%
d__Bacteria	k__norank_d__Bacteria	p__Bacteroidota	c__Bacteroidia	o__Bacteroidales	f__Bacteroidaceae	g__Bacteroides	s__Bacteroidaceae_bacterium_MS4	OTU2112	11	1.3260789581166E-6	1.5748031496063%
d__Bacteria	k__norank_d__Bacteria	p__Spirochaetota	c__Spirochaetia	o__Spirochaetales	f__Spirochaetaceae	g__Sphaerochaeta	s__unclassified_g__Sphaerochaeta	OTU1054	58	6.9920526882514E-6	3.9370078740157%
d__Bacteria	k__norank_d__Bacteria	p__Firmicutes	c__Clostridia	o__Eubacteriales	f__Eubacteriaceae	g__norank_f__Eubacteriaceae	s__uncultured_bacterium_g__norank_f__Eubacteriaceae	OTU2272	5	6.0276316278029E-7	0.78740157480315%
d__Bacteria	k__norank_d__Bacteria	p__Firmicutes	c__Bacilli	o__RF39	f__norank_o__RF39	g__norank_f__norank_o__RF39	s__unclassified_g__norank_f__norank_o__RF39	OTU3756	75	9.0414474417044E-6	10.761154855643%
d__Bacteria	k__norank_d__Bacteria	p__Firmicutes	c__Bacilli	o__Erysipelotrichales	f__Erysipelotrichaceae	g__Anaerorhabdus_furcosa_group	s__unclassified_g__Anaerorhabdus_furcosa_group	OTU550	2	2.4110526511212E-7	0.5249343832021%
d__Bacteria	k__norank_d__Bacteria	p__Firmicutes	c__Clostridia	o__Oscillospirales	f__Ruminococcaceae	g__Eubacterium_siraeum_group	s__uncultured_bacterium_g__Eubacterium_siraeum_group	OTU2260	8	9.6442106044847E-7	2.0997375328084%
d__Bacteria	k__norank_d__Bacteria	p__Firmicutes	c__Clostridia	o__Oscillospirales	f__UCG-010	g__norank_f__UCG-010	s__uncultured_bacterium_g__norank_f__UCG-010	OTU3415	3	3.6165789766817E-7	0.78740157480315%
d__Bacteria	k__norank_d__Bacteria	p__Verrucomicrobiota	c__Chlamydiae	o__Chlamydiales	f__Parachlamydiaceae	g__unclassified_f__Parachlamydiaceae	s__unclassified_f__Parachlamydiaceae	OTU654	1	1.2055263255606E-7	0.26246719160105%
d__Bacteria	k__norank_d__Bacteria	p__Bacteroidota	c__Bacteroidia	o__Flavobacteriales	f__Weeksellaceae	g__Chryseobacterium	s__uncultured_Flavobacteriaceae_bacterium_g__Chryseobacterium	OTU2235	8	9.6442106044847E-7	1.0498687664042%
d__Bacteria	k__norank_d__Bacteria	p__Desulfobacterota	c__Desulfovibrionia	o__Desulfovibrionales	f__Desulfomicrobiaceae	g__Desulfomicrobium	s__Desulfomicrobium_orale_DSM_12838	OTU81	2	2.4110526511212E-7	0.26246719160105%
d__Bacteria	k__norank_d__Bacteria	p__Firmicutes	c__unclassified_p__Firmicutes	o__unclassified_p__Firmicutes	f__unclassified_p__Firmicutes	g__unclassified_p__Firmicutes	s__unclassified_p__Firmicutes	OTU1845	1	1.2055263255606E-7	0.26246719160105%
d__Bacteria	k__norank_d__Bacteria	p__Proteobacteria	c__Alphaproteobacteria	o__Rhodospirillales	f__norank_o__Rhodospirillales	g__norank_f__norank_o__Rhodospirillales	s__unclassified_g__norank_f__norank_o__Rhodospirillales	OTU3648	57	6.8715000556953E-6	7.6115485564304%
d__Bacteria	k__norank_d__Bacteria	p__Firmicutes	c__Clostridia	o__Clostridia_vadinBB60_group	f__norank_o__Clostridia_vadinBB60_group	g__norank_f__norank_o__Clostridia_vadinBB60_group	s__uncultured_bacterium_g__norank_f__norank_o__Clostridia_vadinBB60_group	OTU1930	2	2.4110526511212E-7	0.26246719160105%
d__Bacteria	k__norank_d__Bacteria	p__Bacteroidota	c__Bacteroidia	o__Flavobacteriales	f__Weeksellaceae	g__Moheibacter	s__uncultured_bacterium_g__Moheibacter	OTU2095	9	1.0849736930045E-6	1.0498687664042%
d__Bacteria	k__norank_d__Bacteria	p__Proteobacteria	c__Gammaproteobacteria	o__Pseudomonadales	f__Moraxellaceae	g__Acinetobacter	s__unclassified_g__Acinetobacter	OTU859	54	6.5098421580271E-6	4.7244094488189%
d__Bacteria	k__norank_d__Bacteria	p__Proteobacteria	c__Gammaproteobacteria	o__Cellvibrionales	f__Spongiibacteraceae	g__BD1-7_clade	s__metagenome_g__BD1-7_clade	OTU2376	4	4.8221053022423E-7	0.26246719160105%
d__Bacteria	k__norank_d__Bacteria	p__Firmicutes	c__Clostridia	o__Peptostreptococcales-Tissierellales	f__norank_o__Peptostreptococcales-Tissierellales	g__Peptoniphilus	s__unclassified_g__Peptoniphilus	OTU1490	21	2.5316052836772E-6	1.5748031496063%
d__Bacteria	k__norank_d__Bacteria	p__Bacteroidota	c__Bacteroidia	o__Bacteroidales	f__Prevotellaceae	g__Prevotella	s__Prevotella_sp._S7-1-8	OTU901	3	3.6165789766817E-7	0.26246719160105%
d__Bacteria	k__norank_d__Bacteria	p__Actinobacteriota	c__Actinobacteria	o__Micrococcales	f__Micrococcaceae	g__unclassified_f__Micrococcaceae	s__unclassified_f__Micrococcaceae	OTU189	20	2.4110526511212E-6	0.78740157480315%
d__Bacteria	k__norank_d__Bacteria	p__Proteobacteria	c__Gammaproteobacteria	o__Burkholderiales	f__Alcaligenaceae	g__unclassified_f__Alcaligenaceae	s__unclassified_f__Alcaligenaceae	OTU1485	18	2.169947386009E-6	1.0498687664042%
d__Bacteria	k__norank_d__Bacteria	p__Firmicutes	c__Clostridia	o__Oscillospirales	f__Oscillospiraceae	g__unclassified_f__Oscillospiraceae	s__unclassified_f__Oscillospiraceae	OTU2838	39	4.7015526696863E-6	9.1863517060367%
d__Bacteria	k__norank_d__Bacteria	p__Spirochaetota	c__Spirochaetia	o__Spirochaetales	f__Spirochaetaceae	g__Treponema	s__uncultured_bacterium_g__Treponema	OTU1735	45955	0.0055399962291137	56.167979002625%
d__Bacteria	k__norank_d__Bacteria	p__Firmicutes	c__Clostridia	o__Oscillospirales	f__Ruminococcaceae	g__Ruminococcus	s__Ruminococcus_callidus	OTU3083	1620	0.00019529526474081	33.858267716535%
d__Bacteria	k__norank_d__Bacteria	p__Proteobacteria	c__Gammaproteobacteria	o__Enterobacterales	f__Enterobacteriaceae	g__unclassified_f__Enterobacteriaceae	s__unclassified_f__Enterobacteriaceae	OTU1023	87	1.0488079032377E-5	5.511811023622%
d__Bacteria	k__norank_d__Bacteria	p__Firmicutes	c__Clostridia	o__Christensenellales	f__Christensenellaceae	g__Christensenellaceae_R-7_group	s__uncultured_spirochete_g__Christensenellaceae_R-7_group	OTU3813	7942	0.00095742900776021	50.131233595801%
d__Bacteria	k__norank_d__Bacteria	p__Firmicutes	c__Clostridia	o__Oscillospirales	f__Ruminococcaceae	g__Fournierella	s__uncultured_organism_g__Fournierella	OTU1789	5923	0.00071403324262953	70.07874015748%
d__Bacteria	k__norank_d__Bacteria	p__Firmicutes	c__Bacilli	o__RF39	f__norank_o__RF39	g__norank_f__norank_o__RF39	s__uncultured_bacterium_g__norank_f__norank_o__RF39	OTU2476	5	6.0276316278029E-7	0.78740157480315%
d__Bacteria	k__norank_d__Bacteria	p__Firmicutes	c__Bacilli	o__Erysipelotrichales	f__Erysipelatoclostridiaceae	g__Erysipelatoclostridium	s__Clostridiales_bacterium_CHKCI006	OTU917	5	6.0276316278029E-7	0.5249343832021%
d__Bacteria	k__norank_d__Bacteria	p__Firmicutes	c__Bacilli	o__Bacillales	f__Planococcaceae	g__Bhargavaea	s__unclassified_g__Bhargavaea	OTU1424	1	1.2055263255606E-7	0.26246719160105%
d__Bacteria	k__norank_d__Bacteria	p__Firmicutes	c__Clostridia	o__Oscillospirales	f__Ruminococcaceae	g__unclassified_f__Ruminococcaceae	s__unclassified_f__Ruminococcaceae	OTU2322	8	9.6442106044847E-7	1.8372703412073%
d__Bacteria	k__norank_d__Bacteria	p__Firmicutes	c__Clostridia	o__Oscillospirales	f__Ruminococcaceae	g__Negativibacillus	s__uncultured_bacterium_g__Negativibacillus	OTU2915	259	3.1223131832019E-5	16.797900262467%
d__Bacteria	k__norank_d__Bacteria	p__Firmicutes	c__Clostridia	o__Oscillospirales	f__Ruminococcaceae	g__unclassified_f__Ruminococcaceae	s__unclassified_f__Ruminococcaceae	OTU2329	20	2.4110526511212E-6	4.4619422572178%
d__Bacteria	k__norank_d__Bacteria	p__Firmicutes	c__Bacilli	o__Lactobacillales	f__Carnobacteriaceae	g__norank_f__Carnobacteriaceae	s__uncultured_bacterium_g__norank_f__Carnobacteriaceae	OTU3234	1363	0.00016431323817391	16.010498687664%
d__Bacteria	k__norank_d__Bacteria	p__Firmicutes	c__Clostridia	o__Clostridia_UCG-014	f__norank_o__Clostridia_UCG-014	g__norank_f__norank_o__Clostridia_UCG-014	s__unidentified_rumen_bacterium_JW32	OTU3147	382	4.6051105636414E-5	14.435695538058%
d__Bacteria	k__norank_d__Bacteria	p__Firmicutes	c__Bacilli	o__Erysipelotrichales	f__Erysipelotrichaceae	g__Solobacterium	s__uncultured_bacterium_g__Solobacterium	OTU3308	18830	0.0022700060710306	45.669291338583%
d__Bacteria	k__norank_d__Bacteria	p__Firmicutes	c__Clostridia	o__Oscillospirales	f__Oscillospiraceae	g__norank_f__Oscillospiraceae	s__unclassified_g__norank_f__Oscillospiraceae	OTU3784	111	1.3381342213722E-5	15.485564304462%
d__Bacteria	k__norank_d__Bacteria	p__Proteobacteria	c__Gammaproteobacteria	o__Enterobacterales	f__Enterobacteriaceae	g__unclassified_f__Enterobacteriaceae	s__unclassified_f__Enterobacteriaceae	OTU604	108	1.3019684316054E-5	2.8871391076115%
d__Bacteria	k__norank_d__Bacteria	p__Firmicutes	c__Clostridia	o__Oscillospirales	f__unclassified_o__Oscillospirales	g__unclassified_o__Oscillospirales	s__unclassified_o__Oscillospirales	OTU483	2	2.4110526511212E-7	0.5249343832021%
d__Bacteria	k__norank_d__Bacteria	p__Bacteroidota	c__Bacteroidia	o__Bacteroidales	f__Muribaculaceae	g__norank_f__Muribaculaceae	s__uncultured_bacterium_g__norank_f__Muribaculaceae	OTU1003	2	2.4110526511212E-7	0.5249343832021%
d__Bacteria	k__norank_d__Bacteria	p__Proteobacteria	c__unclassified_p__Proteobacteria	o__unclassified_p__Proteobacteria	f__unclassified_p__Proteobacteria	g__unclassified_p__Proteobacteria	s__unclassified_p__Proteobacteria	OTU951	3	3.6165789766817E-7	0.78740157480315%
d__Bacteria	k__norank_d__Bacteria	p__Firmicutes	c__Clostridia	o__Lachnospirales	f__Lachnospiraceae	g__Marvinbryantia	s__unclassified_g__Marvinbryantia	OTU3058	820	9.8853158695968E-5	46.194225721785%
d__Bacteria	k__norank_d__Bacteria	p__Bacteroidota	c__Bacteroidia	o__Bacteroidales	f__Muribaculaceae	g__norank_f__Muribaculaceae	s__uncultured_bacterium_g__norank_f__Muribaculaceae	OTU702	20	2.4110526511212E-6	2.0997375328084%
d__Bacteria	k__norank_d__Bacteria	p__Bacteroidota	c__Bacteroidia	o__Bacteroidales	f__Muribaculaceae	g__norank_f__Muribaculaceae	s__uncultured_bacterium_g__norank_f__Muribaculaceae	OTU3270	517	6.2325711031482E-5	19.422572178478%
d__Bacteria	k__norank_d__Bacteria	p__Firmicutes	c__Clostridia	o__Oscillospirales	f__Ruminococcaceae	g__UBA1819	s__uncultured_organism_g__UBA1819	OTU1742	9744	0.0011746648516262	57.48031496063%
d__Bacteria	k__norank_d__Bacteria	p__Bacteroidota	c__Bacteroidia	o__Bacteroidales	f__Rikenellaceae	g__Alistipes	s__unclassified_g__Alistipes	OTU3473	3	3.6165789766817E-7	0.5249343832021%
d__Bacteria	k__norank_d__Bacteria	p__Actinobacteriota	c__Actinobacteria	o__Corynebacteriales	f__Corynebacteriaceae	g__Corynebacterium	s__Corynebacterium_maris_DSM_45190	OTU3093	599	7.2211026901079E-5	18.635170603675%
d__Bacteria	k__norank_d__Bacteria	p__Firmicutes	c__Clostridia	o__Lachnospirales	f__Lachnospiraceae	g__Lachnoclostridium	s__uncultured_organism_g__Lachnoclostridium	OTU1841	84485	0.010184889161499	49.343832020997%
d__Bacteria	k__norank_d__Bacteria	p__Firmicutes	c__Bacilli	o__Erysipelotrichales	f__Erysipelatoclostridiaceae	g__Catenibacterium	s__uncultured_bacterium_g__Catenibacterium	OTU201	31535	0.0038016272676553	64.829396325459%
d__Bacteria	k__norank_d__Bacteria	p__Firmicutes	c__Clostridia	o__Clostridia_vadinBB60_group	f__norank_o__Clostridia_vadinBB60_group	g__norank_f__norank_o__Clostridia_vadinBB60_group	s__uncultured_organism_g__norank_f__norank_o__Clostridia_vadinBB60_group	OTU2043	8	9.6442106044847E-7	1.0498687664042%
d__Bacteria	k__norank_d__Bacteria	p__Proteobacteria	c__Gammaproteobacteria	o__Cardiobacteriales	f__Wohlfahrtiimonadaceae	g__Ignatzschineria	s__uncultured_bacterium_g__Ignatzschineria	OTU3569	33	3.9782368743499E-6	1.5748031496063%
d__Bacteria	k__norank_d__Bacteria	p__Firmicutes	c__Clostridia	o__Oscillospirales	f__norank_o__Oscillospirales	g__Hydrogenoanaerobacterium	s__Selenomonadales_bacterium_Marseille-P2399	OTU1810	5108	0.00061578284709635	35.170603674541%
d__Bacteria	k__norank_d__Bacteria	p__Verrucomicrobiota	c__Kiritimatiellae	o__WCHB1-41	f__norank_o__WCHB1-41	g__norank_f__norank_o__WCHB1-41	s__uncultured_bacterium_g__norank_f__norank_o__WCHB1-41	OTU3322	22	2.6521579162333E-6	3.1496062992126%
d__Bacteria	k__norank_d__Bacteria	p__Proteobacteria	c__Gammaproteobacteria	o__Pseudomonadales	f__Moraxellaceae	g__Acinetobacter	s__unclassified_g__Acinetobacter	OTU1434	1208	0.00014562758012772	8.6614173228346%
d__Bacteria	k__norank_d__Bacteria	p__Proteobacteria	c__Gammaproteobacteria	o__Alteromonadales	f__norank_o__Alteromonadales	g__norank_f__norank_o__Alteromonadales	s__Idiomarina_sp._g__norank	OTU2154	4	4.8221053022423E-7	0.26246719160105%
d__Bacteria	k__norank_d__Bacteria	p__Firmicutes	c__Clostridia	o__Clostridia_vadinBB60_group	f__norank_o__Clostridia_vadinBB60_group	g__norank_f__norank_o__Clostridia_vadinBB60_group	s__uncultured_rumen_bacterium_g__norank_f__norank_o__Clostridia_vadinBB60_group	OTU1505	1	1.2055263255606E-7	0.26246719160105%
d__Bacteria	k__norank_d__Bacteria	p__Bacteroidota	c__Bacteroidia	o__Bacteroidales	f__Bacteroidaceae	g__Bacteroides	s__Bacteroides_thetaiotaomicron	OTU1839	20349	0.0024531255198832	32.020997375328%
d__Bacteria	k__norank_d__Bacteria	p__Bacteroidota	c__Bacteroidia	o__Bacteroidales	f__Dysgonomonadaceae	g__Dysgonomonas	s__Dysgonomonas_sp._HGC4	OTU3632	3	3.6165789766817E-7	0.26246719160105%
d__Bacteria	k__norank_d__Bacteria	p__Bacteroidota	c__Bacteroidia	o__Bacteroidales	f__Prevotellaceae	g__Prevotellaceae_UCG-003	s__unclassified_g__Prevotellaceae_UCG-003	OTU1373	162	1.9529526474081E-5	13.123359580052%
d__Bacteria	k__norank_d__Bacteria	p__Firmicutes	c__Clostridia	o__Oscillospirales	f__Oscillospiraceae	g__norank_f__Oscillospiraceae	s__uncultured_organism_g__norank_f__Oscillospiraceae	OTU169	1580	0.00019047315943857	49.868766404199%
d__Bacteria	k__norank_d__Bacteria	p__Firmicutes	c__Clostridia	o__Oscillospirales	f__Butyricicoccaceae	g__unclassified_f__Butyricicoccaceae	s__unclassified_f__Butyricicoccaceae	OTU1170	8	9.6442106044847E-7	2.0997375328084%
d__Bacteria	k__norank_d__Bacteria	p__Firmicutes	c__Clostridia	o__Oscillospirales	f__Oscillospiraceae	g__Oscillibacter	s__uncultured_bacterium_g__Oscillibacter	OTU1303	274	3.303142132036E-5	31.496062992126%
d__Bacteria	k__norank_d__Bacteria	p__Firmicutes	c__Clostridia	o__norank_c__Clostridia	f__Hungateiclostridiaceae	g__Fastidiosipila	s__unclassified_g__Fastidiosipila	OTU1034	3	3.6165789766817E-7	0.5249343832021%
d__Bacteria	k__norank_d__Bacteria	p__Spirochaetota	c__Spirochaetia	o__Spirochaetales	f__Spirochaetaceae	g__Treponema	s__uncultured_bacterium_g__Treponema	OTU503	85	1.0246973767265E-5	2.3622047244094%
d__Bacteria	k__norank_d__Bacteria	p__Firmicutes	c__Clostridia	o__Lachnospirales	f__Lachnospiraceae	g__Frisingicoccus	s__uncultured_bacterium_g__Frisingicoccus	OTU249	621	7.4863184817312E-5	34.645669291339%
d__Bacteria	k__norank_d__Bacteria	p__Firmicutes	c__Clostridia	o__Peptococcales	f__Peptococcaceae	g__norank_f__Peptococcaceae	s__unclassified_g__norank_f__Peptococcaceae	OTU578	9	1.0849736930045E-6	1.0498687664042%
d__Bacteria	k__norank_d__Bacteria	p__Firmicutes	c__Clostridia	o__Clostridiales	f__Clostridiaceae	g__Clostridium_sensu_stricto_13	s__unclassified_g__Clostridium_sensu_stricto_13	OTU2409	1184	0.00014273431694637	11.023622047244%
d__Bacteria	k__norank_d__Bacteria	p__Bacteroidota	c__Bacteroidia	o__Sphingobacteriales	f__Sphingobacteriaceae	g__unclassified_f__Sphingobacteriaceae	s__unclassified_f__Sphingobacteriaceae	OTU426	6	7.2331579533635E-7	0.5249343832021%
d__Bacteria	k__norank_d__Bacteria	p__Firmicutes	c__Bacilli	o__Erysipelotrichales	f__Erysipelotrichaceae	g__Erysipelothrix	s__uncultured_bacterium_g__Erysipelothrix	OTU1484	4	4.8221053022423E-7	0.78740157480315%
d__Bacteria	k__norank_d__Bacteria	p__Bacteroidota	c__Bacteroidia	o__Bacteroidales	f__Muribaculaceae	g__norank_f__Muribaculaceae	s__uncultured_bacterium_g__norank_f__Muribaculaceae	OTU1502	5	6.0276316278029E-7	0.26246719160105%
d__Bacteria	k__norank_d__Bacteria	p__Proteobacteria	c__Gammaproteobacteria	o__Burkholderiales	f__Sutterellaceae	g__Parasutterella	s__uncultured_bacterium_g__Parasutterella	OTU975	4	4.8221053022423E-7	0.78740157480315%
d__Bacteria	k__norank_d__Bacteria	p__Bacteroidota	c__Bacteroidia	o__Bacteroidales	f__Marinilabiliaceae	g__norank_f__Marinilabiliaceae	s__uncultured_bacterium_g__norank_f__Marinilabiliaceae	OTU954	1	1.2055263255606E-7	0.26246719160105%
d__Bacteria	k__norank_d__Bacteria	p__Bacteroidota	c__Bacteroidia	o__unclassified_c__Bacteroidia	f__unclassified_c__Bacteroidia	g__unclassified_c__Bacteroidia	s__unclassified_c__Bacteroidia	OTU117	1	1.2055263255606E-7	0.26246719160105%
d__Bacteria	k__norank_d__Bacteria	p__Firmicutes	c__Clostridia	o__Christensenellales	f__Christensenellaceae	g__Christensenella	s__Christensenella_minuta	OTU1799	1150	0.00013863552743947	35.170603674541%
d__Bacteria	k__norank_d__Bacteria	p__Firmicutes	c__Clostridia	o__Oscillospirales	f__Ruminococcaceae	g__Candidatus_Soleaferrea	s__uncultured_bacterium_g__Candidatus_Soleaferrea	OTU1301	84	1.0126421134709E-5	11.023622047244%
d__Bacteria	k__norank_d__Bacteria	p__Acidobacteriota	c__Blastocatellia	o__Blastocatellales	f__Blastocatellaceae	g__Blastocatella	s__uncultured_Acidobacteria_bacterium_g__Blastocatella	OTU669	9	1.0849736930045E-6	0.26246719160105%
d__Bacteria	k__norank_d__Bacteria	p__Fusobacteriota	c__Fusobacteriia	o__Fusobacteriales	f__Leptotrichiaceae	g__Leptotrichia	s__unclassified_g__Leptotrichia	OTU1500	2	2.4110526511212E-7	0.26246719160105%
d__Bacteria	k__norank_d__Bacteria	p__Firmicutes	c__Clostridia	o__Oscillospirales	f__Eubacterium_coprostanoligenes_group	g__norank_f__Eubacterium_coprostanoligenes_group	s__uncultured_bacterium_g__norank_f__Eubacterium_coprostanoligenes_group	OTU3388	2367	0.00028534808126019	37.270341207349%
d__Bacteria	k__norank_d__Bacteria	p__Bacteroidota	c__Bacteroidia	o__Bacteroidales	f__Prevotellaceae	g__Prevotellaceae_UCG-004	s__uncultured_bacterium_g__Prevotellaceae_UCG-004	OTU1814	3208	0.00038673284523983	61.417322834646%
d__Bacteria	k__norank_d__Bacteria	p__Firmicutes	c__Clostridia	o__Oscillospirales	f__Eubacterium_coprostanoligenes_group	g__norank_f__Eubacterium_coprostanoligenes_group	s__unclassified_g__norank_f__Eubacterium_coprostanoligenes_group	OTU2766	21	2.5316052836772E-6	3.9370078740157%
d__Bacteria	k__norank_d__Bacteria	p__Actinobacteriota	c__Coriobacteriia	o__Coriobacteriales	f__unclassified_o__Coriobacteriales	g__unclassified_o__Coriobacteriales	s__unclassified_o__Coriobacteriales	OTU222	216	2.6039368632109E-5	26.771653543307%
d__Bacteria	k__norank_d__Bacteria	p__Verrucomicrobiota	c__Kiritimatiellae	o__WCHB1-41	f__norank_o__WCHB1-41	g__norank_f__norank_o__WCHB1-41	s__uncultured_bacterium_g__norank_f__norank_o__WCHB1-41	OTU2855	345	4.159065823184E-5	15.485564304462%
d__Bacteria	k__norank_d__Bacteria	p__Firmicutes	c__Clostridia	o__Oscillospirales	f__Oscillospiraceae	g__UCG-005	s__uncultured_bacterium_g__UCG-005	OTU180	1041	0.00012549529049086	23.359580052493%
d__Bacteria	k__norank_d__Bacteria	p__Cyanobacteria	c__Vampirivibrionia	o__Gastranaerophilales	f__norank_o__Gastranaerophilales	g__norank_f__norank_o__Gastranaerophilales	s__uncultured_rumen_bacterium_g__norank_f__norank_o__Gastranaerophilales	OTU779	123	1.4827973804395E-5	6.5616797900262%
d__Bacteria	k__norank_d__Bacteria	p__Proteobacteria	c__Gammaproteobacteria	o__Enterobacterales	f__Morganellaceae	g__Proteus	s__Proteus_vulgaris_g__Proteus	OTU736	224	2.7003789692557E-5	4.7244094488189%
d__Bacteria	k__norank_d__Bacteria	p__Firmicutes	c__Clostridia	o__Clostridia_vadinBB60_group	f__norank_o__Clostridia_vadinBB60_group	g__norank_f__norank_o__Clostridia_vadinBB60_group	s__uncultured_bacterium_g__norank_f__norank_o__Clostridia_vadinBB60_group	OTU1309	15	1.8082894883409E-6	2.3622047244094%
d__Bacteria	k__norank_d__Bacteria	p__Bacteroidota	c__Bacteroidia	o__Bacteroidales	f__Bacteroidaceae	g__Bacteroides	s__unclassified_g__Bacteroides	OTU825	6	7.2331579533635E-7	0.5249343832021%
d__Bacteria	k__norank_d__Bacteria	p__Bacteroidota	c__Bacteroidia	o__Bacteroidales	f__Bacteroidaceae	g__Bacteroides	s__unclassified_g__Bacteroides	OTU824	24	2.8932631813454E-6	0.5249343832021%
d__Bacteria	k__norank_d__Bacteria	p__Firmicutes	c__Clostridia	o__Christensenellales	f__Christensenellaceae	g__Christensenellaceae_R-7_group	s__uncultured_Clostridium_sp._g__Christensenellaceae_R-7_group	OTU1190	9	1.0849736930045E-6	2.3622047244094%
d__Bacteria	k__norank_d__Bacteria	p__Firmicutes	c__Clostridia	o__norank_c__Clostridia	f__Hungateiclostridiaceae	g__unclassified_f__Hungateiclostridiaceae	s__unclassified_f__Hungateiclostridiaceae	OTU151	296	3.5683579236593E-5	2.8871391076115%
d__Bacteria	k__norank_d__Bacteria	p__Firmicutes	c__Bacilli	o__Erysipelotrichales	f__Erysipelatoclostridiaceae	g__Erysipelotrichaceae_UCG-003	s__uncultured_bacterium_g__Erysipelotrichaceae_UCG-003	OTU3373	2511	0.00030270766034826	41.994750656168%
d__Bacteria	k__norank_d__Bacteria	p__Bacteroidota	c__Bacteroidia	o__Bacteroidales	f__Muribaculaceae	g__norank_f__Muribaculaceae	s__uncultured_bacterium_g__norank_f__Muribaculaceae	OTU2524	106	1.2778579050942E-5	7.6115485564304%
d__Bacteria	k__norank_d__Bacteria	p__unclassified_k__norank_d__Bacteria	c__unclassified_k__norank_d__Bacteria	o__unclassified_k__norank_d__Bacteria	f__unclassified_k__norank_d__Bacteria	g__unclassified_k__norank_d__Bacteria	s__unclassified_k__norank_d__Bacteria	OTU1004	2	2.4110526511212E-7	0.5249343832021%
d__Bacteria	k__norank_d__Bacteria	p__Firmicutes	c__Clostridia	o__Christensenellales	f__Christensenellaceae	g__Christensenellaceae_R-7_group	s__unclassified_g__Christensenellaceae_R-7_group	OTU1029	56	6.7509474231393E-6	8.3989501312336%
d__Bacteria	k__norank_d__Bacteria	p__Desulfobacterota	c__Desulfovibrionia	o__Desulfovibrionales	f__Desulfovibrionaceae	g__unclassified_f__Desulfovibrionaceae	s__unclassified_f__Desulfovibrionaceae	OTU1242	67	8.0770263812559E-6	3.9370078740157%
d__Bacteria	k__norank_d__Bacteria	p__Bacteroidota	c__Bacteroidia	o__Bacteroidales	f__Bacteroidaceae	g__Bacteroides	s__Bacteroides_cellulosilyticus	OTU2639	1943	0.00023423376505642	8.1364829396325%
d__Bacteria	k__norank_d__Bacteria	p__Cyanobacteria	c__Vampirivibrionia	o__Gastranaerophilales	f__norank_o__Gastranaerophilales	g__norank_f__norank_o__Gastranaerophilales	s__uncultured_bacterium_g__norank_f__norank_o__Gastranaerophilales	OTU748	30	3.6165789766817E-6	4.1994750656168%
d__Bacteria	k__norank_d__Bacteria	p__Proteobacteria	c__Alphaproteobacteria	o__Rhizobiales	f__Devosiaceae	g__Devosia	s__metagenome_g__Devosia	OTU1481	12	1.4466315906727E-6	1.5748031496063%
d__Bacteria	k__norank_d__Bacteria	p__Firmicutes	c__Clostridia	o__Lachnospirales	f__Lachnospiraceae	g__Ruminococcus_gauvreauii_group	s__uncultured_Clostridiales_bacterium_g__Ruminococcus_gauvreauii_group	OTU358	2	2.4110526511212E-7	0.26246719160105%
d__Bacteria	k__norank_d__Bacteria	p__Firmicutes	c__Clostridia	o__Oscillospirales	f__Oscillospiraceae	g__norank_f__Oscillospiraceae	s__Pseudoflavonifractor_sp._Marseille-P3106	OTU1752	2270	0.00027365447590225	35.695538057743%
d__Bacteria	k__norank_d__Bacteria	p__Firmicutes	c__Clostridia	o__Peptostreptococcales-Tissierellales	f__norank_o__Peptostreptococcales-Tissierellales	g__Tissierella	s__uncultured_bacterium_g__Tissierella	OTU3173	71	8.5592369114801E-6	1.8372703412073%
d__Bacteria	k__norank_d__Bacteria	p__Firmicutes	c__Clostridia	o__Lachnospirales	f__Lachnospiraceae	g__Lachnospira	s__uncultured_bacterium_g__Lachnospira	OTU1575	101	1.2175815888162E-5	4.7244094488189%
d__Bacteria	k__norank_d__Bacteria	p__Cyanobacteria	c__Vampirivibrionia	o__Gastranaerophilales	f__norank_o__Gastranaerophilales	g__norank_f__norank_o__Gastranaerophilales	s__uncultured_bacterium_g__norank_f__norank_o__Gastranaerophilales	OTU745	162	1.9529526474081E-5	12.860892388451%
d__Bacteria	k__norank_d__Bacteria	p__Actinobacteriota	c__Actinobacteria	o__Micrococcales	f__Microbacteriaceae	g__Microbacterium	s__unclassified_g__Microbacterium	OTU1274	312	3.761242135749E-5	23.097112860892%
d__Bacteria	k__norank_d__Bacteria	p__Firmicutes	c__Clostridia	o__Lachnospirales	f__Lachnospiraceae	g__Marvinbryantia	s__unclassified_g__Marvinbryantia	OTU1765	1164	0.00014032326429525	56.955380577428%
d__Bacteria	k__norank_d__Bacteria	p__Proteobacteria	c__Alphaproteobacteria	o__Sphingomonadales	f__Sphingomonadaceae	g__unclassified_f__Sphingomonadaceae	s__unclassified_f__Sphingomonadaceae	OTU636	10	1.2055263255606E-6	0.26246719160105%
d__Bacteria	k__norank_d__Bacteria	p__Proteobacteria	c__Alphaproteobacteria	o__Sphingomonadales	f__Sphingomonadaceae	g__unclassified_f__Sphingomonadaceae	s__unclassified_f__Sphingomonadaceae	OTU638	86	1.0367526399821E-5	2.3622047244094%
d__Bacteria	k__norank_d__Bacteria	p__Firmicutes	c__Clostridia	o__Clostridia_vadinBB60_group	f__norank_o__Clostridia_vadinBB60_group	g__norank_f__norank_o__Clostridia_vadinBB60_group	s__Clostridiales_bacterium_enrichment_culture_clone_06-1235251-76	OTU2066	64	7.7153684835877E-6	4.4619422572178%
d__Bacteria	k__norank_d__Bacteria	p__Actinobacteriota	c__Actinobacteria	o__Propionibacteriales	f__Propionibacteriaceae	g__norank_f__Propionibacteriaceae	s__Ponticoccus_sp._MM4	OTU2033	15	1.8082894883409E-6	1.5748031496063%
d__Bacteria	k__norank_d__Bacteria	p__Actinobacteriota	c__Actinobacteria	o__Corynebacteriales	f__Corynebacteriaceae	g__Corynebacterium	s__unclassified_g__Corynebacterium	OTU3695	316	3.8094631887714E-5	1.8372703412073%
d__Bacteria	k__norank_d__Bacteria	p__Bacteroidota	c__Bacteroidia	o__Bacteroidales	f__Bacteroidaceae	g__Bacteroides	s__Bacteroides_plebeius	OTU1708	33421	0.004028989532656	33.070866141732%
d__Bacteria	k__norank_d__Bacteria	p__Firmicutes	c__Clostridia	o__Peptostreptococcales-Tissierellales	f__norank_o__Peptostreptococcales-Tissierellales	g__Helcococcus	s__Helcococcus_sueciensis	OTU247	208	2.507494757166E-5	4.7244094488189%
d__Bacteria	k__norank_d__Bacteria	p__Proteobacteria	c__Alphaproteobacteria	o__Caulobacterales	f__Caulobacteraceae	g__norank_f__Caulobacteraceae	s__uncultured_bacterium_g__norank_f__Caulobacteraceae	OTU402	162	1.9529526474081E-5	4.4619422572178%
d__Bacteria	k__norank_d__Bacteria	p__Actinobacteriota	c__Actinobacteria	o__Corynebacteriales	f__Corynebacteriaceae	g__Corynebacterium	s__unclassified_g__Corynebacterium	OTU1831	444	5.352536885489E-5	28.871391076115%
d__Bacteria	k__norank_d__Bacteria	p__Proteobacteria	c__Gammaproteobacteria	o__Burkholderiales	f__Nitrosomonadaceae	g__Nitrosomonas	s__Nitrosomonas_europaea	OTU373	3	3.6165789766817E-7	0.5249343832021%
d__Bacteria	k__norank_d__Bacteria	p__Firmicutes	c__Clostridia	o__Oscillospirales	f__Eubacterium_coprostanoligenes_group	g__norank_f__Eubacterium_coprostanoligenes_group	s__uncultured_Clostridium_sp._g__norank_f__Eubacterium_coprostanoligenes_group	OTU2814	124	1.4948526436951E-5	19.422572178478%
d__Bacteria	k__norank_d__Bacteria	p__Firmicutes	c__Bacilli	o__RF39	f__norank_o__RF39	g__norank_f__norank_o__RF39	s__uncultured_bacterium_g__norank_f__norank_o__RF39	OTU758	3	3.6165789766817E-7	0.78740157480315%
d__Bacteria	k__norank_d__Bacteria	p__Firmicutes	c__Clostridia	o__Oscillospirales	f__UCG-010	g__norank_f__UCG-010	s__uncultured_bacterium_g__norank_f__UCG-010	OTU1007	145	1.7480131720628E-5	9.4488188976378%
d__Bacteria	k__norank_d__Bacteria	p__Firmicutes	c__Clostridia	o__Oscillospirales	f__Ruminococcaceae	g__unclassified_f__Ruminococcaceae	s__unclassified_f__Ruminococcaceae	OTU2816	32	3.8576842417939E-6	4.9868766404199%
d__Bacteria	k__norank_d__Bacteria	p__Actinobacteriota	c__Actinobacteria	o__Propionibacteriales	f__Nocardioidaceae	g__Nocardioides	s__unclassified_g__Nocardioides	OTU675	5	6.0276316278029E-7	0.26246719160105%
d__Bacteria	k__norank_d__Bacteria	p__Firmicutes	c__Clostridia	o__Oscillospirales	f__UCG-010	g__norank_f__UCG-010	s__unclassified_g__norank_f__UCG-010	OTU3259	51	6.148184260359E-6	9.7112860892388%
d__Bacteria	k__norank_d__Bacteria	p__Firmicutes	c__Clostridia	o__Lachnospirales	f__Defluviitaleaceae	g__Defluviitaleaceae_UCG-011	s__uncultured_bacterium_g__Defluviitaleaceae_UCG-011	OTU3297	21	2.5316052836772E-6	4.1994750656168%
d__Bacteria	k__norank_d__Bacteria	p__Firmicutes	c__Clostridia	o__Oscillospirales	f__Oscillospiraceae	g__unclassified_f__Oscillospiraceae	s__unclassified_f__Oscillospiraceae	OTU602	193	2.3266658083319E-5	9.4488188976378%
d__Bacteria	k__norank_d__Bacteria	p__Firmicutes	c__Clostridia	o__Clostridia_UCG-014	f__norank_o__Clostridia_UCG-014	g__norank_f__norank_o__Clostridia_UCG-014	s__uncultured_bacterium_g__norank_f__norank_o__Clostridia_UCG-014	OTU2592	24	2.8932631813454E-6	1.3123359580052%
d__Bacteria	k__norank_d__Bacteria	p__Firmicutes	c__Bacilli	o__Erysipelotrichales	f__Erysipelotrichaceae	g__Merdibacter	s__uncultured_bacterium_g__Merdibacter	OTU2491	2	2.4110526511212E-7	0.5249343832021%
d__Bacteria	k__norank_d__Bacteria	p__Firmicutes	c__Clostridia	o__Oscillospirales	f__Oscillospiraceae	g__UCG-002	s__uncultured_rumen_bacterium_g__UCG-002	OTU1785	5070	0.00061120184705921	59.055118110236%
d__Bacteria	k__norank_d__Bacteria	p__Firmicutes	c__Bacilli	o__RF39	f__norank_o__RF39	g__norank_f__norank_o__RF39	s__metagenome_g__norank_f__norank_o__RF39	OTU3492	678	8.1734684873007E-5	27.55905511811%
d__Bacteria	k__norank_d__Bacteria	p__Proteobacteria	c__Gammaproteobacteria	o__Burkholderiales	f__Rhodocyclaceae	g__Denitratisoma	s__uncultured_bacterium_g__Denitratisoma	OTU1918	4	4.8221053022423E-7	0.26246719160105%
d__Bacteria	k__norank_d__Bacteria	p__Firmicutes	c__Bacilli	o__Bacillales	f__Bacillaceae	g__Aeribacillus	s__Aeribacillus_pallidus_g__Aeribacillus	OTU366	5	6.0276316278029E-7	0.26246719160105%
d__Bacteria	k__norank_d__Bacteria	p__Firmicutes	c__Bacilli	o__RF39	f__norank_o__RF39	g__norank_f__norank_o__RF39	s__uncultured_bacterium_g__norank_f__norank_o__RF39	OTU3051	414	4.9908789878208E-5	25.196850393701%
d__Bacteria	k__norank_d__Bacteria	p__Actinobacteriota	c__Actinobacteria	o__Glycomycetales	f__Glycomycetaceae	g__Glycomyces	s__Glycomyces_mongolensis	OTU2301	2	2.4110526511212E-7	0.5249343832021%
d__Bacteria	k__norank_d__Bacteria	p__Firmicutes	c__Bacilli	o__RF39	f__norank_o__RF39	g__norank_f__norank_o__RF39	s__unclassified_g__norank_f__norank_o__RF39	OTU1598	3	3.6165789766817E-7	0.78740157480315%
d__Bacteria	k__norank_d__Bacteria	p__Firmicutes	c__Bacilli	o__Erysipelotrichales	f__Erysipelatoclostridiaceae	g__norank_f__Erysipelatoclostridiaceae	s__uncultured_bacterium_g__norank_f__Erysipelatoclostridiaceae	OTU3092	200	2.4110526511212E-5	21.522309711286%
d__Bacteria	k__norank_d__Bacteria	p__Firmicutes	c__Bacilli	o__Bacillales	f__Planococcaceae	g__Savagea	s__uncultured_bacterium_g__Savagea	OTU3262	384	4.6292210901526E-5	7.3490813648294%
d__Bacteria	k__norank_d__Bacteria	p__Firmicutes	c__Clostridia	o__Christensenellales	f__Christensenellaceae	g__Christensenellaceae_R-7_group	s__metagenome_g__Christensenellaceae_R-7_group	OTU3216	71	8.5592369114801E-6	9.9737532808399%
d__Bacteria	k__norank_d__Bacteria	p__Firmicutes	c__Bacilli	o__Erysipelotrichales	f__Erysipelatoclostridiaceae	g__UCG-004	s__gut_metagenome_g__UCG-004	OTU2540	7	8.4386842789241E-7	1.0498687664042%
d__Bacteria	k__norank_d__Bacteria	p__Firmicutes	c__Clostridia	o__Oscillospirales	f__Ruminococcaceae	g__unclassified_f__Ruminococcaceae	s__unclassified_f__Ruminococcaceae	OTU3073	36	4.3398947720181E-6	6.8241469816273%
d__Bacteria	k__norank_d__Bacteria	p__Proteobacteria	c__Gammaproteobacteria	o__Oceanospirillales	f__Halomonadaceae	g__Marinospirillum	s__Marinospirillum_minutulum	OTU2480	1	1.2055263255606E-7	0.26246719160105%
d__Bacteria	k__norank_d__Bacteria	p__Bacteroidota	c__Bacteroidia	o__Bacteroidales	f__Prevotellaceae	g__Prevotella	s__uncultured_bacterium_g__Prevotella	OTU3283	526	6.3410684724487E-5	30.183727034121%
d__Bacteria	k__norank_d__Bacteria	p__Bacteroidota	c__Bacteroidia	o__Bacteroidales	f__Bacteroidaceae	g__Bacteroides	s__Bacteroides_pyogenes	OTU1961	5663	0.00068268955816496	12.073490813648%
d__Bacteria	k__norank_d__Bacteria	p__Firmicutes	c__Bacilli	o__Lactobacillales	f__Carnobacteriaceae	g__Atopostipes	s__uncultured_bacterium_g__Atopostipes	OTU2719	1455	0.00017540408036906	14.96062992126%
d__Bacteria	k__norank_d__Bacteria	p__Firmicutes	c__Clostridia	o__Oscillospirales	f__Eubacterium_coprostanoligenes_group	g__norank_f__Eubacterium_coprostanoligenes_group	s__unclassified_g__norank_f__Eubacterium_coprostanoligenes_group	OTU3218	197	2.3748868613543E-5	13.910761154856%
d__Bacteria	k__norank_d__Bacteria	p__Firmicutes	c__Clostridia	o__Oscillospirales	f__norank_o__Oscillospirales	g__norank_f__norank_o__Oscillospirales	s__uncultured_bacterium_g__norank_f__norank_o__Oscillospirales	OTU1008	180	2.169947386009E-5	6.0367454068241%
d__Bacteria	k__norank_d__Bacteria	p__Firmicutes	c__Clostridia	o__Lachnospirales	f__Lachnospiraceae	g__unclassified_f__Lachnospiraceae	s__unclassified_f__Lachnospiraceae	OTU1525	124	1.4948526436951E-5	19.160104986877%
d__Bacteria	k__norank_d__Bacteria	p__Firmicutes	c__Clostridia	o__Oscillospirales	f__Ruminococcaceae	g__Subdoligranulum	s__uncultured_Subdoligranulum_sp.	OTU1352	201	2.4231079143768E-5	9.4488188976378%
d__Bacteria	k__norank_d__Bacteria	p__Actinobacteriota	c__Coriobacteriia	o__Coriobacteriales	f__norank_o__Coriobacteriales	g__norank_f__norank_o__Coriobacteriales	s__uncultured_bacterium_g__norank_f__norank_o__Coriobacteriales	OTU3735	13	1.5671842232288E-6	3.1496062992126%
d__Bacteria	k__norank_d__Bacteria	p__Bacteroidota	c__Bacteroidia	o__Bacteroidales	f__Prevotellaceae	g__Prevotella	s__uncultured_bacterium_g__Prevotella	OTU2978	165	1.989118437175E-5	14.173228346457%
d__Bacteria	k__norank_d__Bacteria	p__Firmicutes	c__Clostridia	o__Monoglobales	f__Monoglobaceae	g__Monoglobus	s__unclassified_g__Monoglobus	OTU3130	119	1.4345763274171E-5	12.335958005249%
d__Bacteria	k__norank_d__Bacteria	p__Firmicutes	c__Clostridia	o__Clostridiales	f__Clostridiaceae	g__Clostridium_sensu_stricto_1	s__unclassified_g__Clostridium_sensu_stricto_1	OTU1732	5444	0.00065628853163518	69.291338582677%
d__Bacteria	k__norank_d__Bacteria	p__Bacteroidota	c__Bacteroidia	o__Bacteroidales	f__Prevotellaceae	g__Alloprevotella	s__Prevotella_sp._canine_oral_taxon_282	OTU1314	1	1.2055263255606E-7	0.26246719160105%
d__Bacteria	k__norank_d__Bacteria	p__Firmicutes	c__Clostridia	o__Peptostreptococcales-Tissierellales	f__Peptostreptococcaceae	g__Acetoanaerobium	s__uncultured_bacterium_g__Acetoanaerobium	OTU672	19	2.2905000185651E-6	1.0498687664042%
d__Bacteria	k__norank_d__Bacteria	p__Firmicutes	c__Clostridia	o__norank_c__Clostridia	f__norank_o__norank_c__Clostridia	g__norank_f__norank_o__norank_c__Clostridia	s__uncultured_organism_g__norank_f__norank_o__norank_c__Clostridia	OTU2767	293	3.5321921338925E-5	25.984251968504%
d__Bacteria	k__norank_d__Bacteria	p__Bacteroidota	c__Bacteroidia	o__Bacteroidales	f__Dysgonomonadaceae	g__Proteiniphilum	s__uncultured_bacterium_g__Proteiniphilum	OTU3166	222	2.6762684427445E-5	5.511811023622%
d__Bacteria	k__norank_d__Bacteria	p__Chloroflexi	c__Chloroflexia	o__Chloroflexales	f__Roseiflexaceae	g__Kouleothrix	s__uncultured_bacterium_g__Kouleothrix	OTU2361	2	2.4110526511212E-7	0.26246719160105%
d__Bacteria	k__norank_d__Bacteria	p__Firmicutes	c__Bacilli	o__Lactobacillales	f__Carnobacteriaceae	g__Allofustis	s__uncultured_bacterium_g__Allofustis	OTU3070	186	2.2422789655427E-5	11.023622047244%
d__Bacteria	k__norank_d__Bacteria	p__Firmicutes	c__Clostridia	o__Oscillospirales	f__Oscillospiraceae	g__NK4A214_group	s__Lachnospiraceae_bacterium_19gly4	OTU1816	376	4.5327789841078E-5	40.944881889764%
d__Bacteria	k__norank_d__Bacteria	p__Bacteroidota	c__Bacteroidia	o__Bacteroidales	f__Muribaculaceae	g__norank_f__Muribaculaceae	s__uncultured_bacterium_g__norank_f__Muribaculaceae	OTU851	50	6.0276316278029E-6	2.3622047244094%
d__Bacteria	k__norank_d__Bacteria	p__Bacteroidota	c__Bacteroidia	o__Bacteroidales	f__Tannerellaceae	g__Parabacteroides	s__Porphyromonadaceae_bacterium_DJF_B175	OTU2331	54	6.5098421580271E-6	4.7244094488189%
d__Bacteria	k__norank_d__Bacteria	p__Firmicutes	c__Bacilli	o__RF39	f__norank_o__RF39	g__norank_f__norank_o__RF39	s__unclassified_g__norank_f__norank_o__RF39	OTU2430	23	2.7727105487893E-6	3.9370078740157%
d__Bacteria	k__norank_d__Bacteria	p__Actinobacteriota	c__Actinobacteria	o__Propionibacteriales	f__Propionibacteriaceae	g__unclassified_f__Propionibacteriaceae	s__unclassified_f__Propionibacteriaceae	OTU2453	6	7.2331579533635E-7	1.5748031496063%
d__Bacteria	k__norank_d__Bacteria	p__Firmicutes	c__Bacilli	o__Erysipelotrichales	f__Erysipelotrichaceae	g__Erysipelothrix	s__uncultured_bacterium_g__Erysipelothrix	OTU1392	1	1.2055263255606E-7	0.26246719160105%
d__Bacteria	k__norank_d__Bacteria	p__Deinococcota	c__Deinococci	o__Deinococcales	f__Deinococcaceae	g__Deinococcus	s__unclassified_g__Deinococcus	OTU443	27	3.2549210790136E-6	1.0498687664042%
d__Bacteria	k__norank_d__Bacteria	p__Firmicutes	c__Clostridia	o__Oscillospirales	f__Ruminococcaceae	g__Ruminococcus	s__metagenome_g__Ruminococcus	OTU1313	6	7.2331579533635E-7	1.3123359580052%
d__Bacteria	k__norank_d__Bacteria	p__Proteobacteria	c__Gammaproteobacteria	o__Vibrionales	f__Vibrionaceae	g__Vibrio	s__unclassified_g__Vibrio	OTU308	311	3.7491868724934E-5	1.5748031496063%
d__Bacteria	k__norank_d__Bacteria	p__Gemmatimonadota	c__Gemmatimonadetes	o__Gemmatimonadales	f__Gemmatimonadaceae	g__norank_f__Gemmatimonadaceae	s__uncultured_Gemmatimonadales_bacterium_g__norank_f__Gemmatimonadaceae	OTU1947	1	1.2055263255606E-7	0.26246719160105%
d__Bacteria	k__norank_d__Bacteria	p__Firmicutes	c__Bacilli	o__Erysipelotrichales	f__Erysipelotrichaceae	g__Erysipelothrix	s__uncultured_bacterium_g__Erysipelothrix	OTU889	549	6.6183395273276E-5	8.9238845144357%
d__Bacteria	k__norank_d__Bacteria	p__Firmicutes	c__Bacilli	o__Lactobacillales	f__unclassified_o__Lactobacillales	g__unclassified_o__Lactobacillales	s__unclassified_o__Lactobacillales	OTU2709	17	2.049394753453E-6	2.0997375328084%
d__Bacteria	k__norank_d__Bacteria	p__Proteobacteria	c__Gammaproteobacteria	o__Enterobacterales	f__Enterobacteriaceae	g__Citrobacter	s__unclassified_g__Citrobacter	OTU2249	284	3.4236947645921E-5	9.7112860892388%
d__Bacteria	k__norank_d__Bacteria	p__Actinobacteriota	c__Actinobacteria	o__Actinomycetales	f__Actinomycetaceae	g__Flaviflexus	s__unclassified_g__Flaviflexus	OTU2190	50	6.0276316278029E-6	5.7742782152231%
d__Bacteria	k__norank_d__Bacteria	p__Firmicutes	c__Clostridia	o__Oscillospirales	f__UCG-010	g__norank_f__UCG-010	s__unclassified_g__norank_f__UCG-010	OTU2892	1	1.2055263255606E-7	0.26246719160105%
d__Bacteria	k__norank_d__Bacteria	p__Firmicutes	c__Clostridia	o__Lachnospirales	f__Lachnospiraceae	g__unclassified_f__Lachnospiraceae	s__unclassified_f__Lachnospiraceae	OTU1494	400	4.8221053022423E-5	15.223097112861%
d__Bacteria	k__norank_d__Bacteria	p__Bacteroidota	c__Bacteroidia	o__Bacteroidales	f__Muribaculaceae	g__norank_f__Muribaculaceae	s__uncultured_bacterium_g__norank_f__Muribaculaceae	OTU3869	129	1.5551289599732E-5	11.023622047244%
d__Bacteria	k__norank_d__Bacteria	p__Firmicutes	c__Bacilli	o__Exiguobacterales	f__Exiguobacteraceae	g__Exiguobacterium	s__Exiguobacterium_sp._AT1b	OTU332	11	1.3260789581166E-6	1.8372703412073%
d__Bacteria	k__norank_d__Bacteria	p__Firmicutes	c__Clostridia	o__Peptostreptococcales-Tissierellales	f__norank_o__Peptostreptococcales-Tissierellales	g__Tissierella	s__uncultured_Tissierella_sp._g__Tissierella	OTU3680	29	3.4960263441257E-6	1.8372703412073%
d__Bacteria	k__norank_d__Bacteria	p__Bacteroidota	c__Bacteroidia	o__Bacteroidales	f__Prevotellaceae	g__Alloprevotella	s__uncultured_bacterium_g__Alloprevotella	OTU3293	1880	0.00022663894920539	48.818897637795%
d__Bacteria	k__norank_d__Bacteria	p__Bacteroidota	c__Bacteroidia	o__Bacteroidales	f__Prevotellaceae	g__Alloprevotella	s__unclassified_g__Alloprevotella	OTU3814	598	7.2090474268523E-5	25.984251968504%
d__Bacteria	k__norank_d__Bacteria	p__Firmicutes	c__Clostridia	o__Clostridia_vadinBB60_group	f__norank_o__Clostridia_vadinBB60_group	g__norank_f__norank_o__Clostridia_vadinBB60_group	s__uncultured_bacterium_g__norank_f__norank_o__Clostridia_vadinBB60_group	OTU2554	2	2.4110526511212E-7	0.5249343832021%
d__Bacteria	k__norank_d__Bacteria	p__Firmicutes	c__Clostridia	o__Christensenellales	f__Christensenellaceae	g__norank_f__Christensenellaceae	s__unclassified_g__norank_f__Christensenellaceae	OTU2860	114	1.3743000111391E-5	17.847769028871%
d__Bacteria	k__norank_d__Bacteria	p__Firmicutes	c__Bacilli	o__RF39	f__norank_o__RF39	g__norank_f__norank_o__RF39	s__uncultured_bacterium_g__norank_f__norank_o__RF39	OTU2462	16	1.9288421208969E-6	3.1496062992126%
d__Bacteria	k__norank_d__Bacteria	p__Firmicutes	c__Bacilli	o__RF39	f__norank_o__RF39	g__norank_f__norank_o__RF39	s__unclassified_g__norank_f__norank_o__RF39	OTU3188	146	1.7600684353184E-5	12.860892388451%
d__Bacteria	k__norank_d__Bacteria	p__Chloroflexi	c__Chloroflexia	o__Thermomicrobiales	f__JG30-KF-CM45	g__norank_f__JG30-KF-CM45	s__uncultured_Thermomicrobium_sp._g__norank_f__JG30-KF-CM45	OTU2334	4	4.8221053022423E-7	0.5249343832021%
d__Bacteria	k__norank_d__Bacteria	p__Proteobacteria	c__Gammaproteobacteria	o__Enterobacterales	f__Enterobacteriaceae	g__Klebsiella	s__Klebsiella_quasipneumoniae_g__Klebsiella	OTU822	3308	0.00039878810849544	12.59842519685%
d__Bacteria	k__norank_d__Bacteria	p__Elusimicrobiota	c__Elusimicrobia	o__Elusimicrobiales	f__Elusimicrobiaceae	g__Elusimicrobium	s__uncultured_bacterium_g__Elusimicrobium	OTU746	44	5.3043158324666E-6	3.6745406824147%
d__Bacteria	k__norank_d__Bacteria	p__Firmicutes	c__Bacilli	o__Erysipelotrichales	f__Erysipelatoclostridiaceae	g__Candidatus_Stoquefichus	s__unclassified_g__Candidatus_Stoquefichus	OTU980	47	5.6659737301347E-6	2.3622047244094%
d__Bacteria	k__norank_d__Bacteria	p__Actinobacteriota	c__Actinobacteria	o__Propionibacteriales	f__Propionibacteriaceae	g__norank_f__Propionibacteriaceae	s__unclassified_g__norank_f__Propionibacteriaceae	OTU1430	2	2.4110526511212E-7	0.5249343832021%
d__Bacteria	k__norank_d__Bacteria	p__Actinobacteriota	c__Actinobacteria	o__Micrococcales	f__Micrococcaceae	g__Renibacterium	s__unclassified_g__Renibacterium	OTU370	4	4.8221053022423E-7	0.5249343832021%
d__Bacteria	k__norank_d__Bacteria	p__Firmicutes	c__Bacilli	o__RF39	f__norank_o__RF39	g__norank_f__norank_o__RF39	s__uncultured_bacterium_g__norank_f__norank_o__RF39	OTU2594	1	1.2055263255606E-7	0.26246719160105%
d__Bacteria	k__norank_d__Bacteria	p__Firmicutes	c__Clostridia	o__Monoglobales	f__Monoglobaceae	g__Monoglobus	s__unclassified_g__Monoglobus	OTU1629	84	1.0126421134709E-5	4.7244094488189%
d__Bacteria	k__norank_d__Bacteria	p__Firmicutes	c__Clostridia	o__Oscillospirales	f__unclassified_o__Oscillospirales	g__unclassified_o__Oscillospirales	s__unclassified_o__Oscillospirales	OTU2865	91	1.0970289562601E-5	13.123359580052%
d__Bacteria	k__norank_d__Bacteria	p__Bacteroidota	c__Bacteroidia	o__Bacteroidales	f__Prevotellaceae	g__Prevotellaceae_UCG-003	s__unclassified_g__Prevotellaceae_UCG-003	OTU2988	245	2.9535394976234E-5	19.422572178478%
d__Bacteria	k__norank_d__Bacteria	p__Bacteroidota	c__Bacteroidia	o__Flavobacteriales	f__Weeksellaceae	g__Bergeyella	s__unclassified_g__Bergeyella	OTU3728	20	2.4110526511212E-6	1.5748031496063%
d__Bacteria	k__norank_d__Bacteria	p__Firmicutes	c__Clostridia	o__Lachnospirales	f__Lachnospiraceae	g__Lachnospiraceae_NK4A136_group	s__unclassified_g__Lachnospiraceae_NK4A136_group	OTU273	6557	0.00079046361167007	42.51968503937%
d__Bacteria	k__norank_d__Bacteria	p__Firmicutes	c__Clostridia	o__Clostridia_vadinBB60_group	f__norank_o__Clostridia_vadinBB60_group	g__norank_f__norank_o__Clostridia_vadinBB60_group	s__uncultured_bacterium_g__norank_f__norank_o__Clostridia_vadinBB60_group	OTU2552	10	1.2055263255606E-6	2.6246719160105%
d__Bacteria	k__norank_d__Bacteria	p__Bacteroidota	c__Bacteroidia	o__Bacteroidales	f__Prevotellaceae	g__unclassified_f__Prevotellaceae	s__unclassified_f__Prevotellaceae	OTU1633	2	2.4110526511212E-7	0.5249343832021%
d__Bacteria	k__norank_d__Bacteria	p__Acidobacteriota	c__Blastocatellia	o__Blastocatellales	f__Blastocatellaceae	g__JGI_0001001-H03	s__metagenome_g__JGI_0001001-H03	OTU1937	4	4.8221053022423E-7	0.26246719160105%
d__Bacteria	k__norank_d__Bacteria	p__Bacteroidota	c__Bacteroidia	o__Bacteroidales	f__Prevotellaceae	g__Prevotellaceae_UCG-001	s__uncultured_bacterium_g__Prevotellaceae_UCG-001	OTU867	87	1.0488079032377E-5	1.3123359580052%
d__Bacteria	k__norank_d__Bacteria	p__Firmicutes	c__Clostridia	o__Peptostreptococcales-Tissierellales	f__norank_o__Peptostreptococcales-Tissierellales	g__Guggenheimella	s__uncultured_bacterium_g__Guggenheimella	OTU3541	247	2.9776500241346E-5	7.0866141732283%
d__Bacteria	k__norank_d__Bacteria	p__Actinobacteriota	c__Actinobacteria	o__Micrococcales	f__Micrococcaceae	g__Garicola	s__uncultured_bacterium_g__Garicola	OTU241	120	1.4466315906727E-5	2.8871391076115%
d__Bacteria	k__norank_d__Bacteria	p__Firmicutes	c__Clostridia	o__Oscillospirales	f__Ruminococcaceae	g__Ruminococcus	s__unclassified_g__Ruminococcus	OTU3874	80	9.6442106044847E-6	7.8740157480315%
d__Bacteria	k__norank_d__Bacteria	p__Firmicutes	c__Clostridia	o__Oscillospirales	f__Ruminococcaceae	g__Ruminococcus	s__unclassified_g__Ruminococcus	OTU1020	47	5.6659737301347E-6	6.5616797900262%
d__Bacteria	k__norank_d__Bacteria	p__unclassified_k__norank_d__Bacteria	c__unclassified_k__norank_d__Bacteria	o__unclassified_k__norank_d__Bacteria	f__unclassified_k__norank_d__Bacteria	g__unclassified_k__norank_d__Bacteria	s__unclassified_k__norank_d__Bacteria	OTU1239	2	2.4110526511212E-7	0.26246719160105%
d__Bacteria	k__norank_d__Bacteria	p__Proteobacteria	c__Gammaproteobacteria	o__Burkholderiales	f__Comamonadaceae	g__Comamonas	s__Comamonas_testosteroni_g__Comamonas	OTU3568	3523	0.00042470692449499	13.648293963255%
d__Bacteria	k__norank_d__Bacteria	p__Proteobacteria	c__Gammaproteobacteria	o__Cardiobacteriales	f__Wohlfahrtiimonadaceae	g__Wohlfahrtiimonas	s__Wohlfahrtiimonas_chitiniclastica	OTU3716	59	7.1126053208074E-6	5.249343832021%
d__Bacteria	k__norank_d__Bacteria	p__Bacteroidota	c__Bacteroidia	o__Bacteroidales	f__Bacteroidaceae	g__Bacteroides	s__Bacteroides_coprophilus	OTU3779	1905	0.00022965276501929	11.023622047244%
d__Bacteria	k__norank_d__Bacteria	p__unclassified_k__norank_d__Bacteria	c__unclassified_k__norank_d__Bacteria	o__unclassified_k__norank_d__Bacteria	f__unclassified_k__norank_d__Bacteria	g__unclassified_k__norank_d__Bacteria	s__unclassified_k__norank_d__Bacteria	OTU1235	1	1.2055263255606E-7	0.26246719160105%
d__Bacteria	k__norank_d__Bacteria	p__Firmicutes	c__Bacilli	o__RF39	f__norank_o__RF39	g__norank_f__norank_o__RF39	s__uncultured_bacterium_g__norank_f__norank_o__RF39	OTU2603	4	4.8221053022423E-7	1.0498687664042%
d__Bacteria	k__norank_d__Bacteria	p__Firmicutes	c__Clostridia	o__Christensenellales	f__Christensenellaceae	g__norank_f__Christensenellaceae	s__uncultured_bacterium_g__norank_f__Christensenellaceae	OTU2742	21	2.5316052836772E-6	2.0997375328084%
d__Bacteria	k__norank_d__Bacteria	p__Firmicutes	c__Clostridia	o__Oscillospirales	f__Butyricicoccaceae	g__UCG-009	s__uncultured_bacterium_g__UCG-009	OTU3141	651	7.8479763793994E-5	23.359580052493%
d__Bacteria	k__norank_d__Bacteria	p__Firmicutes	c__Clostridia	o__Peptostreptococcales-Tissierellales	f__norank_o__Peptostreptococcales-Tissierellales	g__Peptoniphilus	s__unclassified_g__Peptoniphilus	OTU2731	71	8.5592369114801E-6	3.4120734908136%
d__Bacteria	k__norank_d__Bacteria	p__Firmicutes	c__Bacilli	o__RF39	f__norank_o__RF39	g__norank_f__norank_o__RF39	s__uncultured_bacterium_g__norank_f__norank_o__RF39	OTU2605	262	3.1584789729687E-5	14.698162729659%
d__Bacteria	k__norank_d__Bacteria	p__Firmicutes	c__Clostridia	o__Peptostreptococcales-Tissierellales	f__norank_o__Peptostreptococcales-Tissierellales	g__Parvimonas	s__uncultured_bacterium_g__Parvimonas	OTU2124	324	3.9059052948163E-5	7.0866141732283%
d__Bacteria	k__norank_d__Bacteria	p__Firmicutes	c__Clostridia	o__Peptostreptococcales-Tissierellales	f__norank_o__Peptostreptococcales-Tissierellales	g__W5053	s__unclassified_g__W5053	OTU3332	10496	0.0012653204313084	8.3989501312336%
d__Bacteria	k__norank_d__Bacteria	p__Firmicutes	c__Clostridia	o__Oscillospirales	f__Eubacterium_coprostanoligenes_group	g__norank_f__Eubacterium_coprostanoligenes_group	s__unclassified_g__norank_f__Eubacterium_coprostanoligenes_group	OTU1330	44	5.3043158324666E-6	9.1863517060367%
d__Bacteria	k__norank_d__Bacteria	p__Actinobacteriota	c__Coriobacteriia	o__Coriobacteriales	f__Atopobiaceae	g__Olsenella	s__Olsenella_umbonata	OTU1577	9822	0.0011840679569656	27.55905511811%
d__Bacteria	k__norank_d__Bacteria	p__Firmicutes	c__Clostridia	o__Clostridia_UCG-014	f__norank_o__Clostridia_UCG-014	g__norank_f__norank_o__Clostridia_UCG-014	s__uncultured_bacterium_g__norank_f__norank_o__Clostridia_UCG-014	OTU3805	75	9.0414474417044E-6	11.286089238845%
d__Bacteria	k__norank_d__Bacteria	p__Firmicutes	c__Clostridia	o__Lachnospirales	f__Lachnospiraceae	g__Acetitomaculum	s__uncultured_bacterium_g__Acetitomaculum	OTU967	24	2.8932631813454E-6	3.1496062992126%
d__Bacteria	k__norank_d__Bacteria	p__Firmicutes	c__Clostridia	o__Oscillospirales	f__UCG-010	g__norank_f__UCG-010	s__uncultured_bacterium_g__norank_f__UCG-010	OTU3299	29	3.4960263441257E-6	4.7244094488189%
d__Bacteria	k__norank_d__Bacteria	p__Firmicutes	c__Bacilli	o__Izemoplasmatales	f__norank_o__Izemoplasmatales	g__norank_f__norank_o__Izemoplasmatales	s__uncultured_bacterium_g__norank_f__norank_o__Izemoplasmatales	OTU2265	7	8.4386842789241E-7	1.8372703412073%
d__Bacteria	k__norank_d__Bacteria	p__Proteobacteria	c__Gammaproteobacteria	o__Pseudomonadales	f__Pseudomonadaceae	g__Pseudomonas	s__unclassified_g__Pseudomonas	OTU3557	220	2.6521579162333E-5	3.9370078740157%
d__Bacteria	k__norank_d__Bacteria	p__Firmicutes	c__Clostridia	o__Oscillospirales	f__Ruminococcaceae	g__Anaerotruncus	s__Anaerotruncus_sp._MT15	OTU1699	86	1.0367526399821E-5	11.811023622047%
d__Bacteria	k__norank_d__Bacteria	p__Firmicutes	c__Clostridia	o__Oscillospirales	f__Ruminococcaceae	g__norank_f__Ruminococcaceae	s__unclassified_g__norank_f__Ruminococcaceae	OTU2443	31	3.7371316092378E-6	7.0866141732283%
d__Bacteria	k__norank_d__Bacteria	p__Firmicutes	c__Clostridia	o__Oscillospirales	f__Oscillospiraceae	g__Oscillibacter	s__unclassified_g__Oscillibacter	OTU3781	64	7.7153684835877E-6	3.9370078740157%
d__Bacteria	k__norank_d__Bacteria	p__Proteobacteria	c__Gammaproteobacteria	o__Burkholderiales	f__Sutterellaceae	g__Parasutterella	s__uncultured_organism_g__Parasutterella	OTU1970	11	1.3260789581166E-6	1.3123359580052%
d__Bacteria	k__norank_d__Bacteria	p__Firmicutes	c__Clostridia	o__Lachnospirales	f__Lachnospiraceae	g__Blautia	s__Lachnospiraceae_bacterium_28-4	OTU2035	2	2.4110526511212E-7	0.26246719160105%
d__Bacteria	k__norank_d__Bacteria	p__Bacteroidota	c__Bacteroidia	o__Bacteroidales	f__Rikenellaceae	g__Alistipes	s__uncultured_bacterium_g__Alistipes	OTU1846	2	2.4110526511212E-7	0.26246719160105%
d__Bacteria	k__norank_d__Bacteria	p__Firmicutes	c__Clostridia	o__Peptostreptococcales-Tissierellales	f__Dethiosulfatibacteraceae	g__Dethiosulfatibacter	s__Dethiosulfatibacter_aminovorans	OTU109	1	1.2055263255606E-7	0.26246719160105%
d__Bacteria	k__norank_d__Bacteria	p__Chloroflexi	c__Chloroflexia	o__Thermomicrobiales	f__JG30-KF-CM45	g__norank_f__JG30-KF-CM45	s__uncultured_bacterium_g__norank_f__JG30-KF-CM45	OTU637	8	9.6442106044847E-7	0.26246719160105%
d__Bacteria	k__norank_d__Bacteria	p__Firmicutes	c__Clostridia	o__Peptococcales	f__Peptococcaceae	g__Peptococcus	s__unclassified_g__Peptococcus	OTU1166	9	1.0849736930045E-6	1.5748031496063%
d__Bacteria	k__norank_d__Bacteria	p__Firmicutes	c__Bacilli	o__Lactobacillales	f__Lactobacillaceae	g__Pediococcus	s__Pediococcus_acidilactici	OTU174	1105	0.00013321065897444	14.173228346457%
d__Bacteria	k__norank_d__Bacteria	p__Bacteroidota	c__Bacteroidia	o__Bacteroidales	f__unclassified_o__Bacteroidales	g__unclassified_o__Bacteroidales	s__unclassified_o__Bacteroidales	OTU2859	150	1.8082894883409E-5	15.485564304462%
d__Bacteria	k__norank_d__Bacteria	p__Firmicutes	c__Clostridia	o__Lachnospirales	f__Lachnospiraceae	g__Eubacterium_oxidoreducens_group	s__unclassified_g__Eubacterium_oxidoreducens_group	OTU533	52	6.268736892915E-6	4.1994750656168%
d__Bacteria	k__norank_d__Bacteria	p__Firmicutes	c__Bacilli	o__Acholeplasmatales	f__Acholeplasmataceae	g__Anaeroplasma	s__uncultured_bacterium_g__Anaeroplasma	OTU2893	50	6.0276316278029E-6	9.1863517060367%
d__Bacteria	k__norank_d__Bacteria	p__Firmicutes	c__Clostridia	o__Christensenellales	f__Christensenellaceae	g__norank_f__Christensenellaceae	s__unclassified_g__norank_f__Christensenellaceae	OTU2883	12	1.4466315906727E-6	2.3622047244094%
d__Bacteria	k__norank_d__Bacteria	p__Bacteroidota	c__Bacteroidia	o__Bacteroidales	f__Rikenellaceae	g__Rikenellaceae_RC9_gut_group	s__uncultured_bacterium_g__Rikenellaceae_RC9_gut_group	OTU936	500	6.0276316278029E-5	21.522309711286%
d__Bacteria	k__norank_d__Bacteria	p__Actinobacteriota	c__Coriobacteriia	o__Coriobacteriales	f__norank_o__Coriobacteriales	g__norank_f__norank_o__Coriobacteriales	s__uncultured_bacterium_g__norank_f__norank_o__Coriobacteriales	OTU840	5	6.0276316278029E-7	0.26246719160105%
d__Bacteria	k__norank_d__Bacteria	p__Firmicutes	c__Clostridia	o__Oscillospirales	f__UCG-010	g__norank_f__UCG-010	s__uncultured_bacterium_g__norank_f__UCG-010	OTU3189	22	2.6521579162333E-6	4.9868766404199%
d__Bacteria	k__norank_d__Bacteria	p__Firmicutes	c__Bacilli	o__RF39	f__norank_o__RF39	g__norank_f__norank_o__RF39	s__uncultured_bacterium_g__norank_f__norank_o__RF39	OTU1105	7	8.4386842789241E-7	1.8372703412073%
d__Bacteria	k__norank_d__Bacteria	p__Proteobacteria	c__Gammaproteobacteria	o__Burkholderiales	f__T34	g__norank_f__T34	s__uncultured_bacterium_g__norank_f__T34	OTU879	119	1.4345763274171E-5	10.761154855643%
d__Bacteria	k__norank_d__Bacteria	p__Firmicutes	c__Clostridia	o__Oscillospirales	f__Oscillospiraceae	g__unclassified_f__Oscillospiraceae	s__unclassified_f__Oscillospiraceae	OTU261	674	8.1252474342783E-5	20.997375328084%
d__Bacteria	k__norank_d__Bacteria	p__Proteobacteria	c__Gammaproteobacteria	o__Pseudomonadales	f__Moraxellaceae	g__Acinetobacter	s__unclassified_g__Acinetobacter	OTU1894	879	0.00010596576401678	7.0866141732283%
d__Bacteria	k__norank_d__Bacteria	p__Firmicutes	c__Clostridia	o__Oscillospirales	f__Eubacterium_coprostanoligenes_group	g__norank_f__Eubacterium_coprostanoligenes_group	s__uncultured_bacterium_g__norank_f__Eubacterium_coprostanoligenes_group	OTU3385	729	8.7882869133366E-5	32.283464566929%
d__Bacteria	k__norank_d__Bacteria	p__Firmicutes	c__Clostridia	o__Peptostreptococcales-Tissierellales	f__Anaerovoracaceae	g__Family_XIII_AD3011_group	s__uncultured_bacterium_g__Family_XIII_AD3011_group	OTU1777	7072	0.00085254821743644	69.291338582677%
d__Bacteria	k__norank_d__Bacteria	p__Proteobacteria	c__Gammaproteobacteria	o__Burkholderiales	f__Alcaligenaceae	g__Advenella	s__uncultured_bacterium_g__Advenella	OTU3506	14	1.6877368557848E-6	2.0997375328084%
d__Bacteria	k__norank_d__Bacteria	p__Firmicutes	c__Clostridia	o__Oscillospirales	f__UCG-010	g__norank_f__UCG-010	s__uncultured_bacterium_g__norank_f__UCG-010	OTU3292	4	4.8221053022423E-7	1.0498687664042%
d__Bacteria	k__norank_d__Bacteria	p__Bacteroidota	c__Bacteroidia	o__Bacteroidales	f__Prevotellaceae	g__Prevotella	s__unclassified_g__Prevotella	OTU153	398	4.7979947757311E-5	3.6745406824147%
d__Bacteria	k__norank_d__Bacteria	p__Bacteroidota	c__Bacteroidia	o__Bacteroidales	f__Tannerellaceae	g__Parabacteroides	s__uncultured_bacterium_g__Parabacteroides	OTU136	2	2.4110526511212E-7	0.26246719160105%
d__Bacteria	k__norank_d__Bacteria	p__Firmicutes	c__Clostridia	o__Oscillospirales	f__UCG-010	g__norank_f__UCG-010	s__uncultured_bacterium_g__norank_f__UCG-010	OTU3265	723	8.715955333803E-5	28.608923884514%
d__Bacteria	k__norank_d__Bacteria	p__unclassified_k__norank_d__Bacteria	c__unclassified_k__norank_d__Bacteria	o__unclassified_k__norank_d__Bacteria	f__unclassified_k__norank_d__Bacteria	g__unclassified_k__norank_d__Bacteria	s__unclassified_k__norank_d__Bacteria	OTU612	2	2.4110526511212E-7	0.26246719160105%
d__Bacteria	k__norank_d__Bacteria	p__Proteobacteria	c__Gammaproteobacteria	o__Xanthomonadales	f__Xanthomonadaceae	g__Stenotrophomonas	s__Stenotrophomonas_acidaminiphila	OTU950	352	4.2434526659732E-5	6.8241469816273%
d__Bacteria	k__norank_d__Bacteria	p__Firmicutes	c__Clostridia	o__Clostridiales	f__Clostridiaceae	g__Clostridium_sensu_stricto_15	s__Clostridium_tetani_E88	OTU1015	3	3.6165789766817E-7	0.78740157480315%
d__Bacteria	k__norank_d__Bacteria	p__Actinobacteriota	c__Actinobacteria	o__Actinomycetales	f__Actinomycetaceae	g__Flaviflexus	s__uncultured_bacterium_g__Flaviflexus	OTU1077	71	8.5592369114801E-6	6.0367454068241%
d__Bacteria	k__norank_d__Bacteria	p__Firmicutes	c__Clostridia	o__Oscillospirales	f__Oscillospiraceae	g__NK4A214_group	s__unclassified_g__NK4A214_group	OTU1560	55	6.6303947905832E-6	12.073490813648%
d__Bacteria	k__norank_d__Bacteria	p__Firmicutes	c__Clostridia	o__unclassified_c__Clostridia	f__unclassified_c__Clostridia	g__unclassified_c__Clostridia	s__unclassified_c__Clostridia	OTU79	12	1.4466315906727E-6	1.8372703412073%
d__Bacteria	k__norank_d__Bacteria	p__Firmicutes	c__Clostridia	o__Oscillospirales	f__UCG-010	g__norank_f__UCG-010	s__uncultured_bacterium_g__norank_f__UCG-010	OTU2312	12	1.4466315906727E-6	2.0997375328084%
d__Bacteria	k__norank_d__Bacteria	p__Firmicutes	c__Clostridia	o__Eubacteriales	f__Anaerofustaceae	g__Anaerofustis	s__unclassified_g__Anaerofustis	OTU750	5	6.0276316278029E-7	1.0498687664042%
d__Bacteria	k__norank_d__Bacteria	p__Proteobacteria	c__Gammaproteobacteria	o__Pseudomonadales	f__Pseudomonadaceae	g__Pseudomonas	s__Pseudomonas_stutzeri_DSM_10701	OTU2199	15	1.8082894883409E-6	1.8372703412073%
d__Bacteria	k__norank_d__Bacteria	p__Firmicutes	c__Clostridia	o__Clostridia_vadinBB60_group	f__norank_o__Clostridia_vadinBB60_group	g__norank_f__norank_o__Clostridia_vadinBB60_group	s__unclassified_g__norank_f__norank_o__Clostridia_vadinBB60_group	OTU838	4	4.8221053022423E-7	1.0498687664042%
d__Bacteria	k__norank_d__Bacteria	p__Firmicutes	c__Bacilli	o__Lactobacillales	f__Enterococcaceae	g__Enterococcus	s__unclassified_g__Enterococcus	OTU2419	52	6.268736892915E-6	5.249343832021%
d__Bacteria	k__norank_d__Bacteria	p__Firmicutes	c__Bacilli	o__Erysipelotrichales	f__Erysipelotrichaceae	g__Erysipelothrix	s__uncultured_Erysipelotrichia_bacterium_g__Erysipelothrix	OTU1451	5	6.0276316278029E-7	0.26246719160105%
d__Bacteria	k__norank_d__Bacteria	p__Bacteroidota	c__Bacteroidia	o__Sphingobacteriales	f__Sphingobacteriaceae	g__Sphingobacterium	s__uncultured_bacterium_g__Sphingobacterium	OTU2073	8	9.6442106044847E-7	1.0498687664042%
d__Bacteria	k__norank_d__Bacteria	p__Bacteroidota	c__Bacteroidia	o__Bacteroidales	f__Dysgonomonadaceae	g__Fermentimonas	s__uncultured_bacterium_g__Fermentimonas	OTU2256	70	8.4386842789241E-6	6.8241469816273%
d__Bacteria	k__norank_d__Bacteria	p__Bacteroidota	c__Bacteroidia	o__Sphingobacteriales	f__Sphingobacteriaceae	g__norank_f__Sphingobacteriaceae	s__uncultured_compost_bacterium_g__norank_f__Sphingobacteriaceae	OTU2569	3	3.6165789766817E-7	0.26246719160105%
d__Bacteria	k__norank_d__Bacteria	p__Actinobacteriota	c__Actinobacteria	o__Propionibacteriales	f__Propionibacteriaceae	g__Aestuariimicrobium	s__uncultured_bacterium_g__Aestuariimicrobium	OTU1958	30	3.6165789766817E-6	4.1994750656168%
d__Bacteria	k__norank_d__Bacteria	p__Bacteroidota	c__Bacteroidia	o__Cytophagales	f__Cyclobacteriaceae	g__norank_f__Cyclobacteriaceae	s__unclassified_g__norank_f__Cyclobacteriaceae	OTU2560	3	3.6165789766817E-7	0.78740157480315%
d__Bacteria	k__norank_d__Bacteria	p__Actinobacteriota	c__Actinobacteria	o__Actinomycetales	f__Actinomycetaceae	g__Actinomyces	s__unclassified_g__Actinomyces	OTU3817	39	4.7015526696863E-6	6.2992125984252%
d__Bacteria	k__norank_d__Bacteria	p__Firmicutes	c__Bacilli	o__Erysipelotrichales	f__Erysipelotrichaceae	g__norank_f__Erysipelotrichaceae	s__uncultured_bacterium_g__norank_f__Erysipelotrichaceae	OTU367	3	3.6165789766817E-7	0.5249343832021%
d__Bacteria	k__norank_d__Bacteria	p__Bacteroidota	c__Bacteroidia	o__Bacteroidales	f__Prevotellaceae	g__Alloprevotella	s__uncultured_organism_g__Alloprevotella	OTU709	8	9.6442106044847E-7	1.0498687664042%
d__Bacteria	k__norank_d__Bacteria	p__Firmicutes	c__Clostridia	o__Clostridia_UCG-014	f__norank_o__Clostridia_UCG-014	g__norank_f__norank_o__Clostridia_UCG-014	s__unidentified_rumen_bacterium_12-124	OTU729	607	7.3175447961527E-5	27.55905511811%
d__Bacteria	k__norank_d__Bacteria	p__Bacteroidota	c__Bacteroidia	o__Bacteroidales	f__Bacteroidaceae	g__Bacteroides	s__Bacteroides_propionicifaciens	OTU1387	6	7.2331579533635E-7	0.78740157480315%
d__Bacteria	k__norank_d__Bacteria	p__Firmicutes	c__Clostridia	o__Lachnospirales	f__Lachnospiraceae	g__Tyzzerella	s__uncultured_bacterium_g__Tyzzerella	OTU966	2	2.4110526511212E-7	0.26246719160105%
d__Bacteria	k__norank_d__Bacteria	p__Bacteroidota	c__Bacteroidia	o__Chitinophagales	f__Chitinophagaceae	g__unclassified_f__Chitinophagaceae	s__unclassified_f__Chitinophagaceae	OTU96	3	3.6165789766817E-7	0.26246719160105%
d__Bacteria	k__norank_d__Bacteria	p__Actinobacteriota	c__Coriobacteriia	o__Coriobacteriales	f__Eggerthellaceae	g__norank_f__Eggerthellaceae	s__Enterococcus_casseliflavus_g__norank	OTU213	52	6.268736892915E-6	5.511811023622%
d__Bacteria	k__norank_d__Bacteria	p__Patescibacteria	c__Saccharimonadia	o__Saccharimonadales	f__norank_o__Saccharimonadales	g__norank_f__norank_o__Saccharimonadales	s__unclassified_g__norank_f__norank_o__Saccharimonadales	OTU2390	2	2.4110526511212E-7	0.26246719160105%
d__Bacteria	k__norank_d__Bacteria	p__Actinobacteriota	c__Actinobacteria	o__Bifidobacteriales	f__Bifidobacteriaceae	g__Bifidobacterium	s__Bifidobacterium_mongoliense	OTU378	37	4.4604474045742E-6	2.0997375328084%
d__Bacteria	k__norank_d__Bacteria	p__Firmicutes	c__Clostridia	o__Peptostreptococcales-Tissierellales	f__Anaerovoracaceae	g__Mogibacterium	s__uncultured_bacterium_g__Mogibacterium	OTU3116	6843	0.00082494166458111	73.228346456693%
d__Bacteria	k__norank_d__Bacteria	p__Acidobacteriota	c__Blastocatellia	o__Blastocatellales	f__Blastocatellaceae	g__unclassified_f__Blastocatellaceae	s__unclassified_f__Blastocatellaceae	OTU627	5	6.0276316278029E-7	0.26246719160105%
d__Bacteria	k__norank_d__Bacteria	p__Actinobacteriota	c__Coriobacteriia	o__Coriobacteriales	f__Eggerthellaceae	g__Eggerthella	s__uncultured_bacterium_g__Eggerthella	OTU1768	468	5.6418632036235E-5	10.761154855643%
d__Bacteria	k__norank_d__Bacteria	p__Firmicutes	c__Clostridia	o__Peptostreptococcales-Tissierellales	f__Anaerovoracaceae	g__Family_XIII_AD3011_group	s__uncultured_bacterium_g__Family_XIII_AD3011_group	OTU1178	93	1.1211394827713E-5	16.797900262467%
d__Bacteria	k__norank_d__Bacteria	p__Firmicutes	c__Bacilli	o__RF39	f__norank_o__RF39	g__norank_f__norank_o__RF39	s__uncultured_bacterium_g__norank_f__norank_o__RF39	OTU1566	53	6.3892895254711E-6	6.5616797900262%
d__Bacteria	k__norank_d__Bacteria	p__Bacteroidota	c__Bacteroidia	o__Bacteroidales	f__Porphyromonadaceae	g__Porphyromonas	s__unclassified_g__Porphyromonas	OTU1399	96	1.1573052725382E-5	4.1994750656168%
d__Bacteria	k__norank_d__Bacteria	p__Firmicutes	c__Clostridia	o__Peptococcales	f__Peptococcaceae	g__Desulfonispora	s__Desulfonispora_thiosulfatigenes	OTU762	3	3.6165789766817E-7	0.78740157480315%
d__Bacteria	k__norank_d__Bacteria	p__Firmicutes	c__Bacilli	o__Lactobacillales	f__Lactobacillaceae	g__Lactobacillus	s__Lactobacillus_parabrevis_g__Lactobacillus	OTU414	771	9.2946079700721E-5	7.6115485564304%
d__Bacteria	k__norank_d__Bacteria	p__Firmicutes	c__Bacilli	o__Acholeplasmatales	f__Acholeplasmataceae	g__Anaeroplasma	s__uncultured_bacterium_g__Anaeroplasma	OTU3405	10	1.2055263255606E-6	2.3622047244094%
d__Bacteria	k__norank_d__Bacteria	p__Proteobacteria	c__Gammaproteobacteria	o__Burkholderiales	f__Oxalobacteraceae	g__Herbaspirillum	s__unclassified_g__Herbaspirillum	OTU365	1805	0.00021759750176369	3.9370078740157%
d__Bacteria	k__norank_d__Bacteria	p__Proteobacteria	c__Gammaproteobacteria	o__Xanthomonadales	f__Xanthomonadaceae	g__Stenotrophomonas	s__Pseudomonas_geniculata_g__Stenotrophomonas	OTU2275	496	5.9794105747805E-5	2.3622047244094%
d__Bacteria	k__norank_d__Bacteria	p__Bacteroidota	c__Bacteroidia	o__Chitinophagales	f__Chitinophagaceae	g__Flavisolibacter	s__uncultured_bacterium_g__Flavisolibacter	OTU657	3	3.6165789766817E-7	0.26246719160105%
d__Bacteria	k__norank_d__Bacteria	p__Proteobacteria	c__Alphaproteobacteria	o__Rhodospirillales	f__norank_o__Rhodospirillales	g__norank_f__norank_o__Rhodospirillales	s__gut_metagenome_g__norank	OTU1614	5	6.0276316278029E-7	0.5249343832021%
d__Bacteria	k__norank_d__Bacteria	p__Firmicutes	c__Clostridia	o__Peptostreptococcales-Tissierellales	f__Peptostreptococcaceae	g__Terrisporobacter	s__uncultured_bacterium_g__Terrisporobacter	OTU549	362	4.3640052985293E-5	15.485564304462%
d__Bacteria	k__norank_d__Bacteria	p__Bacteroidota	c__Bacteroidia	o__Bacteroidales	f__Prevotellaceae	g__unclassified_f__Prevotellaceae	s__unclassified_f__Prevotellaceae	OTU1705	6210	0.00074863184817312	26.771653543307%
d__Bacteria	k__norank_d__Bacteria	p__Firmicutes	c__Clostridia	o__Oscillospirales	f__UCG-010	g__norank_f__UCG-010	s__uncultured_bacterium_g__norank_f__UCG-010	OTU2792	18	2.169947386009E-6	3.9370078740157%
d__Bacteria	k__norank_d__Bacteria	p__Bacteroidota	c__Bacteroidia	o__Bacteroidales	f__Tannerellaceae	g__Parabacteroides	s__Parabacteroides_goldsteinii	OTU171	10921	0.0013165553001447	23.359580052493%
d__Bacteria	k__norank_d__Bacteria	p__Firmicutes	c__Clostridia	o__Lachnospirales	f__Lachnospiraceae	g__Lachnospiraceae_FCS020_group	s__metagenome_g__Lachnospiraceae_FCS020_group	OTU3159	714	8.6074579645026E-5	42.257217847769%
d__Bacteria	k__norank_d__Bacteria	p__Bacteroidota	c__Bacteroidia	o__Bacteroidales	f__Prevotellaceae	g__Prevotella	s__unclassified_g__Prevotella	OTU1602	36	4.3398947720181E-6	0.78740157480315%
d__Bacteria	k__norank_d__Bacteria	p__Actinobacteriota	c__Actinobacteria	o__Bifidobacteriales	f__Bifidobacteriaceae	g__Bifidobacterium	s__unclassified_g__Bifidobacterium	OTU46	601	7.2452132166191E-5	5.511811023622%
d__Bacteria	k__norank_d__Bacteria	p__Spirochaetota	c__Spirochaetia	o__Spirochaetales	f__Spirochaetaceae	g__Treponema	s__uncultured_bacterium_g__Treponema	OTU3269	5411	0.00065231029476083	40.944881889764%
d__Bacteria	k__norank_d__Bacteria	p__Firmicutes	c__Clostridia	o__Lachnospirales	f__Lachnospiraceae	g__Lachnospiraceae_FCS020_group	s__metagenome_g__Lachnospiraceae_FCS020_group	OTU3155	649	7.8238658528882E-5	36.482939632546%
d__Bacteria	k__norank_d__Bacteria	p__Bacteroidota	c__Bacteroidia	o__Bacteroidales	f__Bacteroidaceae	g__Bacteroides	s__unclassified_g__Bacteroides	OTU2793	161	1.9408973841525E-5	13.123359580052%
d__Bacteria	k__norank_d__Bacteria	p__Firmicutes	c__Clostridia	o__Oscillospirales	f__UCG-010	g__norank_f__UCG-010	s__metagenome_g__norank_f__UCG-010	OTU3580	282	3.3995842380808E-5	30.446194225722%
d__Bacteria	k__norank_d__Bacteria	p__Bacteroidota	c__Bacteroidia	o__Bacteroidales	f__Rikenellaceae	g__Alistipes	s__uncultured_bacterium_g__Alistipes	OTU1119	3	3.6165789766817E-7	0.78740157480315%
d__Bacteria	k__norank_d__Bacteria	p__Firmicutes	c__Clostridia	o__Peptostreptococcales-Tissierellales	f__norank_o__Peptostreptococcales-Tissierellales	g__Tissierella	s__unclassified_g__Tissierella	OTU3556	3	3.6165789766817E-7	0.78740157480315%
d__Bacteria	k__norank_d__Bacteria	p__Firmicutes	c__Clostridia	o__Clostridia_vadinBB60_group	f__norank_o__Clostridia_vadinBB60_group	g__norank_f__norank_o__Clostridia_vadinBB60_group	s__uncultured_rumen_bacterium_4C28d-15	OTU1658	2	2.4110526511212E-7	0.26246719160105%
d__Bacteria	k__norank_d__Bacteria	p__Chloroflexi	c__Chloroflexia	o__Chloroflexales	f__Roseiflexaceae	g__Kouleothrix	s__uncultured_bacterium_g__Kouleothrix	OTU2378	4	4.8221053022423E-7	0.26246719160105%
[truncated: 1,995 more rows]
